# Supplementary material for: ﻿Strong differentiation between amphibian communities on two adjacent mountains in the Upper Rio Pastaza watershed of Ecuador, with descriptions of two new species of terrestrial frogs
Source: Zookeys. 2022 Jan 10;1081:35–87. doi: 10.3897/zookeys.1081.71488 (PMC8763828; doi:10.3897/zookeys.1081.71488)
Supplement: XML Treatment for Osornophryne simpsoni [file zookeys.1081.71488-treatment1.xml]

<!DOCTYPE tp:taxon-treatment
  PUBLIC "-//TaxonX//DTD Taxonomic Treatment Publishing DTD v0 20100105//EN" "tax-treatment-NSO.dtd">
<tp:taxon-treatment xmlns:tp="http://www.plazi.org/taxpub"><tp:treatment-meta><kwd-group><label>Taxon classification</label><kwd>
                <named-content content-type="kingdom">Animalia</named-content>
              </kwd><kwd>
                <named-content content-type="order">Anura</named-content>
              </kwd><kwd>
                <named-content content-type="family">Bufonidae</named-content>
              </kwd></kwd-group><mixed-citation publication-type="journal"><person-group><name><surname>Reyes-Puig1,2</surname><given-names>Juan Pablo</given-names></name><name><surname>Reyes-Puig1,3,4</surname><given-names>Carolina</given-names></name><name><surname>Franco-Mena5,6</surname><given-names>Daniela</given-names></name><name><surname>Jost2</surname><given-names>Lou</given-names></name><name><surname>Yánez-Muñoz1,2</surname><given-names>Mario H.</given-names></name></person-group><article-title>﻿Strong differentiation between amphibian communities on two adjacent mountains in the Upper Rio Pastaza watershed of Ecuador, with descriptions of two new species of terrestrial frogs</article-title><source>Zookeys</source><day>10</day><month>01</month><year>2022</year><volume>1081</volume><fpage>35</fpage><lpage>87</lpage><pub-id pub-id-type="doi">10.3897/zookeys.1081.71488</pub-id></mixed-citation></tp:treatment-meta><tp:nomenclature><label>﻿</label><tp:taxon-name>
              <object-id xmlns:xlink="http://www.w3.org/1999/xlink" content-type="arpha" xlink:type="simple">C89A4C39-E49F-59C7-A5C3-870E4A48A768</object-id>
              <tp:taxon-name-part taxon-name-part-type="genus" reg="Osornophryne">Osornophryne</tp:taxon-name-part>
              <tp:taxon-name-part taxon-name-part-type="species" reg="simpsoni">simpsoni</tp:taxon-name-part>
            </tp:taxon-name><tp:taxon-authority>Páez-Moscoso, Guayasamin &amp; Yánez-Muñoz, 2011</tp:taxon-authority><xref ref-type="fig" rid="F12">Figure 11</xref></tp:nomenclature><tp:treatment-sec sec-type="remarks" id="SECID0EHQAG"><title>Remarks.</title><p>We recorded three adult female specimens (<abbrev xmlns:xlink="http://www.w3.org/1999/xlink" xlink:title="División de Herpetología" id="ABBRID0ENQAG" xlink:type="simple">DHMECN</abbrev> 14412-14413-14414) with body sizes between 26.58 mm and 33.57 mm collected at night on bromeliad leaves, palms and <tp:taxon-name><tp:taxon-name-part taxon-name-part-type="genus" reg="Neurolepis">Neurolepis</tp:taxon-name-part></tp:taxon-name> (<tp:taxon-name><tp:taxon-name-part taxon-name-part-type="family">Poaceae</tp:taxon-name-part></tp:taxon-name>), between 40 cm and 170 cm from the ground and a juvenile (<abbrev xmlns:xlink="http://www.w3.org/1999/xlink" xlink:title="División de Herpetología" id="ABBRID0E3QAG" xlink:type="simple">DHMECN</abbrev> 14415) with body size 12.38 mm, collected in a bromeliad 20 cm from the ground. According to the original species description, <italic><tp:taxon-name><tp:taxon-name-part taxon-name-part-type="genus" reg="Osornophryne">O.</tp:taxon-name-part><tp:taxon-name-part taxon-name-part-type="species" reg="simpsoni">simpsoni</tp:taxon-name-part></tp:taxon-name></italic> was known only from two localities in the upper Rio Pastaza watershed and Cordillera Abitahua (Páez et al. 2012). The record in Machay Reserve corresponds to the third locality of the species within Ecuador. This taxon is characterised by having Toes IV and V longer than Toes I–III, a short and rounded snout with a small rostral papilla and conical pustules on flanks. This species of plump toad inhabits the high montane forests of the Machay Reserve, between 2430 and 2490 m in elevation, this forest being characterised by low trees with abundant bryophytes and bromeliads. Under direct manipulation, this species tends to escape with slow movements and lets itself fall in a ball-like position.</p><fig id="F12" position="float" orientation="portrait"><object-id xmlns:xlink="http://www.w3.org/1999/xlink" content-type="doi" xlink:type="simple">10.3897/zookeys.1081.71488.figure11</object-id><object-id xmlns:xlink="http://www.w3.org/1999/xlink" content-type="arpha" xlink:type="simple">8CC77BED-80A9-586B-B758-5FE219FAA756</object-id><label>Figure 11.</label><caption><p><italic><tp:taxon-name><tp:taxon-name-part taxon-name-part-type="genus" reg="Osornophryne">Osornophryne</tp:taxon-name-part><tp:taxon-name-part taxon-name-part-type="species" reg="simpsoni">simpsoni</tp:taxon-name-part></tp:taxon-name></italic>, male <bold>A, B</bold> Frontal view of the head <bold>C</bold> dorsal view and <bold>D</bold> view of the flanks. (<abbrev xmlns:xlink="http://www.w3.org/1999/xlink" xlink:title="División de Herpetología" id="ABBRID0EESAG" xlink:type="simple">DHMECN</abbrev> 14412). Photographs by Mario H. Yánez-Muñoz</p></caption><graphic xmlns:xlink="http://www.w3.org/1999/xlink" xlink:href="zookeys-1081-035-g012.jpg" position="float" orientation="portrait" xlink:type="simple" id="oo_632331.jpg"><uri content-type="original_file" xlink:type="simple">https://binary.pensoft.net/fig/632331</uri></graphic></fig></tp:treatment-sec></tp:taxon-treatment>
