# Supplementary material for: ﻿Strong differentiation between amphibian communities on two adjacent mountains in the Upper Rio Pastaza watershed of Ecuador, with descriptions of two new species of terrestrial frogs
Source: Zookeys. 2022 Jan 10;1081:35–87. doi: 10.3897/zookeys.1081.71488 (PMC8763828; doi:10.3897/zookeys.1081.71488)
Supplement: XML Treatment for Centrolene buckleyi [file zookeys.1081.71488-treatment2.xml]

<!DOCTYPE tp:taxon-treatment
  PUBLIC "-//TaxonX//DTD Taxonomic Treatment Publishing DTD v0 20100105//EN" "tax-treatment-NSO.dtd">
<tp:taxon-treatment xmlns:tp="http://www.plazi.org/taxpub"><tp:treatment-meta><kwd-group><label>Taxon classification</label><kwd>
                <named-content content-type="kingdom">Animalia</named-content>
              </kwd><kwd>
                <named-content content-type="order">Anura</named-content>
              </kwd><kwd>
                <named-content content-type="family">Centrolenidae</named-content>
              </kwd></kwd-group><mixed-citation publication-type="journal"><person-group><name><surname>Reyes-Puig1,2</surname><given-names>Juan Pablo</given-names></name><name><surname>Reyes-Puig1,3,4</surname><given-names>Carolina</given-names></name><name><surname>Franco-Mena5,6</surname><given-names>Daniela</given-names></name><name><surname>Jost2</surname><given-names>Lou</given-names></name><name><surname>Yánez-Muñoz1,2</surname><given-names>Mario H.</given-names></name></person-group><article-title>﻿Strong differentiation between amphibian communities on two adjacent mountains in the Upper Rio Pastaza watershed of Ecuador, with descriptions of two new species of terrestrial frogs</article-title><source>Zookeys</source><day>10</day><month>01</month><year>2022</year><volume>1081</volume><fpage>35</fpage><lpage>87</lpage><pub-id pub-id-type="doi">10.3897/zookeys.1081.71488</pub-id></mixed-citation></tp:treatment-meta><tp:nomenclature><label>﻿</label><tp:taxon-name>
              <object-id xmlns:xlink="http://www.w3.org/1999/xlink" content-type="arpha" xlink:type="simple">8745346E-20CF-5B0A-9A32-26B43975ED37</object-id>
              <tp:taxon-name-part taxon-name-part-type="genus" reg="Centrolene">Centrolene</tp:taxon-name-part>
              <tp:taxon-name-part taxon-name-part-type="species" reg="buckleyi">buckleyi</tp:taxon-name-part>
            </tp:taxon-name><tp:taxon-authority>
              complex
            </tp:taxon-authority><xref ref-type="fig" rid="F13">Figure 12</xref></tp:nomenclature><tp:treatment-sec sec-type="remarks" id="SECID0E6TAG"><title>Remarks.</title><p>This species was recorded in riparian vegetation through previous observations in nearby localities, by auditory and a recent voucher specimen record (<abbrev xmlns:xlink="http://www.w3.org/1999/xlink" xlink:title="División de Herpetología" id="ABBRID0EFUAG" xlink:type="simple">DHMECN</abbrev> 16217) in montane forests of the Naturetrek-Vizcaya Reserve from 2270 to 3000 m elevation. According to a photograph, the specimen may be associated with the <italic><tp:taxon-name><tp:taxon-name-part taxon-name-part-type="genus" reg="Centrolene">C.</tp:taxon-name-part><tp:taxon-name-part taxon-name-part-type="species" reg="buckleyi">buckleyi</tp:taxon-name-part></tp:taxon-name></italic> species group (<xref ref-type="bibr" rid="B44">Yánez et al. 2010</xref>). Previous analyses of the group’s phylogenetic relationships show a high cryptic diversity in the species complex (<xref ref-type="bibr" rid="B1">Amador et al. 2018</xref>). Therefore, this could correspond to a potentially new species, though additional collections and phylogenetic analysis of these populations is necessary to determine its status. Centrolenid frogs are generally known to live on clean water streams, its presence on Naturetrek-Vizcaya reflecting good ecological conditions and no water pollution in the zone.</p><fig id="F13" position="float" orientation="portrait"><object-id xmlns:xlink="http://www.w3.org/1999/xlink" content-type="doi" xlink:type="simple">10.3897/zookeys.1081.71488.figure12</object-id><object-id xmlns:xlink="http://www.w3.org/1999/xlink" content-type="arpha" xlink:type="simple">ADF71CA7-0098-5D39-9800-6D2D433BEB9A</object-id><label>Figure 12.</label><caption><p><italic><tp:taxon-name><tp:taxon-name-part taxon-name-part-type="genus" reg="Centrolene">Centrolene</tp:taxon-name-part><tp:taxon-name-part taxon-name-part-type="species" reg="buckleyi">buckleyi</tp:taxon-name-part></tp:taxon-name></italic> complex, frontal and lateral views (DH-MECN 16217). Photographs Juan Pablo Reyes Puig.</p></caption><graphic xmlns:xlink="http://www.w3.org/1999/xlink" xlink:href="zookeys-1081-035-g013.jpg" position="float" orientation="portrait" xlink:type="simple" id="oo_632332.jpg"><uri content-type="original_file" xlink:type="simple">https://binary.pensoft.net/fig/632332</uri></graphic></fig></tp:treatment-sec><ref-list><ref id="B44"><mixed-citation xmlns:xlink="http://www.w3.org/1999/xlink" xlink:type="simple"><person-group><name name-style="western"><surname>Yánez-Muñoz</surname><given-names>MH</given-names></name><name name-style="western"><surname>Cisneros-Heredia</surname><given-names>DF</given-names></name><name name-style="western"><surname>Reyes-Puig</surname><given-names>JP</given-names></name></person-group> (<year>2010</year>) Una nueva especie de rana terrestre <italic><tp:taxon-name><tp:taxon-name-part taxon-name-part-type="genus">Pristimantis</tp:taxon-name-part></tp:taxon-name></italic> (<tp:taxon-name><tp:taxon-name-part taxon-name-part-type="order">Anura</tp:taxon-name-part></tp:taxon-name>: <tp:taxon-name><tp:taxon-name-part taxon-name-part-type="clade">Terrarana</tp:taxon-name-part></tp:taxon-name>: <tp:taxon-name><tp:taxon-name-part taxon-name-part-type="family">Strabomantidae</tp:taxon-name-part></tp:taxon-name>) de la cuenca alta del Río Pastaza, Ecuador. ACI Avances en Ciencias e Ingenierías 2(3). <ext-link xlink:href="10.18272/aci.v2i3.41" ext-link-type="doi" xlink:type="simple">https://doi.org/10.18272/aci.v2i3.41</ext-link></mixed-citation></ref><ref id="B1"><mixed-citation xmlns:xlink="http://www.w3.org/1999/xlink" xlink:type="simple"><person-group><name name-style="western"><surname>Amador</surname><given-names>L</given-names></name><name name-style="western"><surname>Parada</surname><given-names>A</given-names></name><name name-style="western"><surname>D’Elía</surname><given-names>G</given-names></name><name name-style="western"><surname>Guayasamin</surname><given-names>JM</given-names></name></person-group> (<year>2018</year>) Uncovering hidden specific diversity of Andean glassfrogs of the <italic><tp:taxon-name><tp:taxon-name-part taxon-name-part-type="genus">Centrolene</tp:taxon-name-part><tp:taxon-name-part taxon-name-part-type="species">buckleyi</tp:taxon-name-part></tp:taxon-name></italic> species complex (<tp:taxon-name><tp:taxon-name-part taxon-name-part-type="order">Anura</tp:taxon-name-part></tp:taxon-name>: <tp:taxon-name><tp:taxon-name-part taxon-name-part-type="family">Centrolenidae</tp:taxon-name-part></tp:taxon-name>). PeerJ 6: e5856. <ext-link xlink:href="10.7717/peerj.5856" ext-link-type="doi" xlink:type="simple">https://doi.org/10.7717/peerj.5856</ext-link></mixed-citation></ref></ref-list></tp:taxon-treatment>
