# Supplementary material for: ﻿Strong differentiation between amphibian communities on two adjacent mountains in the Upper Rio Pastaza watershed of Ecuador, with descriptions of two new species of terrestrial frogs
Source: Zookeys. 2022 Jan 10;1081:35–87. doi: 10.3897/zookeys.1081.71488 (PMC8763828; doi:10.3897/zookeys.1081.71488)
Supplement: XML Treatment for Gastrotheca [file zookeys.1081.71488-treatment3.xml]

<!DOCTYPE tp:taxon-treatment
  PUBLIC "-//TaxonX//DTD Taxonomic Treatment Publishing DTD v0 20100105//EN" "tax-treatment-NSO.dtd">
<tp:taxon-treatment xmlns:tp="http://www.plazi.org/taxpub"><tp:treatment-meta><kwd-group><label>Taxon classification</label><kwd>
                <named-content content-type="kingdom">Animalia</named-content>
              </kwd><kwd>
                <named-content content-type="order">Anura</named-content>
              </kwd><kwd>
                <named-content content-type="family">Hemiphractidae</named-content>
              </kwd></kwd-group><mixed-citation publication-type="journal"><person-group><name><surname>Reyes-Puig1,2</surname><given-names>Juan Pablo</given-names></name><name><surname>Reyes-Puig1,3,4</surname><given-names>Carolina</given-names></name><name><surname>Franco-Mena5,6</surname><given-names>Daniela</given-names></name><name><surname>Jost2</surname><given-names>Lou</given-names></name><name><surname>Yánez-Muñoz1,2</surname><given-names>Mario H.</given-names></name></person-group><article-title>﻿Strong differentiation between amphibian communities on two adjacent mountains in the Upper Rio Pastaza watershed of Ecuador, with descriptions of two new species of terrestrial frogs</article-title><source>Zookeys</source><day>10</day><month>01</month><year>2022</year><volume>1081</volume><fpage>35</fpage><lpage>87</lpage><pub-id pub-id-type="doi">10.3897/zookeys.1081.71488</pub-id></mixed-citation></tp:treatment-meta><tp:nomenclature><label>﻿</label><tp:taxon-name>
              <object-id xmlns:xlink="http://www.w3.org/1999/xlink" content-type="arpha" xlink:type="simple">CBABD27E-50BF-57F5-BCB5-C47F42D5732F</object-id>
              <tp:taxon-name-part taxon-name-part-type="genus" reg="Gastrotheca">Gastrotheca</tp:taxon-name-part>
            </tp:taxon-name><tp:taxon-authority>sp.</tp:taxon-authority></tp:nomenclature><tp:treatment-sec sec-type="remarks" id="SECID0E4WAG"><title>Remarks.</title><p>The marsupial frogs of the genus <italic><tp:taxon-name><tp:taxon-name-part taxon-name-part-type="genus" reg="Gastrotheca">Gastrotheca</tp:taxon-name-part></tp:taxon-name></italic> were recorded by audio records, but were difficult to capture, in the cliffs and southern montane forests of the Naturetrek-Vizcaya Reserve at 2270 m elevation. The auditory records analysed are similar to those issued by <italic><tp:taxon-name><tp:taxon-name-part taxon-name-part-type="genus" reg="Gastrotheca">Gastrotheca</tp:taxon-name-part><tp:taxon-name-part taxon-name-part-type="species" reg="riobambae">riobambae</tp:taxon-name-part></tp:taxon-name></italic> (Fowler, 1913) which has been recorded a few kilometres from Naturetrek-Vizacaya Reserve in the locality of El Triunfo (<xref ref-type="bibr" rid="B32">Ortiz and Morales 2000</xref>), confirming the record would broaden the distribution range of the species. <italic><tp:taxon-name><tp:taxon-name-part taxon-name-part-type="genus" reg="Gastrotheca">G.</tp:taxon-name-part><tp:taxon-name-part taxon-name-part-type="species" reg="testudinea">testudinea</tp:taxon-name-part></tp:taxon-name></italic> (Jiménez de la Espada, 1871) has been recorded near this locality in agriculture and forest lands, so there is a possibility that both species are present in the area.</p></tp:treatment-sec><ref-list><ref id="B32"><mixed-citation xmlns:xlink="http://www.w3.org/1999/xlink" xlink:type="simple"><person-group><name name-style="western"><surname>Ortiz</surname><given-names>A</given-names></name><name name-style="western"><surname>Morales</surname><given-names>M</given-names></name></person-group> (<year>2000</year>) <source>Evaluación ecológica rápida de la Herpetofauna en el Parque Nacional Llanganates. In: Velásquez MA, Larrea M, Suárez L (Eds) Biodiversidad en el Parque Nacional Llanganates: un reporte de las evaluaciones ecológicas y socioeconómicas rápidas.</source><publisher-name>Ecociencia</publisher-name>, <publisher-loc>Ministerio del Ambiente, Herbario Nacional del Ecuador, Museo Ecuatoriano de ciencias Naturales e Instituto Internacional de Reconstrucción Rural, Quito</publisher-loc>, <size units="page">109 pp</size>.</mixed-citation></ref></ref-list></tp:taxon-treatment>
