# Supplementary material for: ﻿Strong differentiation between amphibian communities on two adjacent mountains in the Upper Rio Pastaza watershed of Ecuador, with descriptions of two new species of terrestrial frogs
Source: Zookeys. 2022 Jan 10;1081:35–87. doi: 10.3897/zookeys.1081.71488 (PMC8763828; doi:10.3897/zookeys.1081.71488)
Supplement: XML Treatment for Hyloscirtus sp. larynopygion [file zookeys.1081.71488-treatment4.xml]

<!DOCTYPE tp:taxon-treatment
  PUBLIC "-//TaxonX//DTD Taxonomic Treatment Publishing DTD v0 20100105//EN" "tax-treatment-NSO.dtd">
<tp:taxon-treatment xmlns:tp="http://www.plazi.org/taxpub"><tp:treatment-meta><kwd-group><label>Taxon classification</label><kwd>
                <named-content content-type="kingdom">Animalia</named-content>
              </kwd><kwd>
                <named-content content-type="order">Anura</named-content>
              </kwd><kwd>
                <named-content content-type="family">Hylidae</named-content>
              </kwd></kwd-group><mixed-citation publication-type="journal"><person-group><name><surname>Reyes-Puig1,2</surname><given-names>Juan Pablo</given-names></name><name><surname>Reyes-Puig1,3,4</surname><given-names>Carolina</given-names></name><name><surname>Franco-Mena5,6</surname><given-names>Daniela</given-names></name><name><surname>Jost2</surname><given-names>Lou</given-names></name><name><surname>Yánez-Muñoz1,2</surname><given-names>Mario H.</given-names></name></person-group><article-title>﻿Strong differentiation between amphibian communities on two adjacent mountains in the Upper Rio Pastaza watershed of Ecuador, with descriptions of two new species of terrestrial frogs</article-title><source>Zookeys</source><day>10</day><month>01</month><year>2022</year><volume>1081</volume><fpage>35</fpage><lpage>87</lpage><pub-id pub-id-type="doi">10.3897/zookeys.1081.71488</pub-id></mixed-citation></tp:treatment-meta><tp:nomenclature><label>﻿</label><tp:taxon-name><object-id xmlns:xlink="http://www.w3.org/1999/xlink" content-type="arpha" xlink:type="simple">ED2697FA-3766-5FB6-B01A-58E0F7976562</object-id><tp:taxon-name-part taxon-name-part-type="genus" reg="Hyloscirtus">Hyloscirtus</tp:taxon-name-part> sp. <tp:taxon-name-part taxon-name-part-type="species" reg="larynopygion">larynopygion</tp:taxon-name-part></tp:taxon-name><tp:taxon-authority>species group</tp:taxon-authority><xref ref-type="fig" rid="F14">Figure 13</xref></tp:nomenclature><tp:treatment-sec sec-type="remarks" id="SECID0E2ZAG"><title>Remarks.</title><p>We recorded a female specimen (<abbrev xmlns:xlink="http://www.w3.org/1999/xlink" xlink:title="División de Herpetología" id="ABBRID0EB1AG" xlink:type="simple">DHMECN</abbrev> 14416) with a body size of 73.71 mm and a male (<abbrev xmlns:xlink="http://www.w3.org/1999/xlink" xlink:title="División de Herpetología" id="ABBRID0EF1AG" xlink:type="simple">DHMECN</abbrev> 14549) with a body size of 54.28 mm, collected in bromeliad leaves between 40 and 60 cm from the ground, in montane forest of the Machay Reserve at 3020 m elevation. They correspond to a candidate new species of the genus <italic><tp:taxon-name><tp:taxon-name-part taxon-name-part-type="genus" reg="Hyloscirtus">Hyloscirtus</tp:taxon-name-part></tp:taxon-name></italic> in the <italic><tp:taxon-name><tp:taxon-name-part taxon-name-part-type="genus" reg="Hyloscirtus">H.</tp:taxon-name-part><tp:taxon-name-part taxon-name-part-type="species" reg="larynopigion">larynopigion</tp:taxon-name-part></tp:taxon-name></italic> species group. The distinctive dark brown body with scattered bright red dorsal and ventral spots in the female (<abbrev xmlns:xlink="http://www.w3.org/1999/xlink" xlink:title="División de Herpetología" id="ABBRID0E21AG" xlink:type="simple">DHMECN</abbrev> 14416) and the irregular mustard-brown dorsal marks and black flanks in the male (<abbrev xmlns:xlink="http://www.w3.org/1999/xlink" xlink:title="División de Herpetología" id="ABBRID0E61AG" xlink:type="simple">DHMECN</abbrev> 14549), differentiate it from any other congeneric species in the eastern Andean slopes of Ecuador. The analysed material fills a gap in the distribution of the genus <italic><tp:taxon-name><tp:taxon-name-part taxon-name-part-type="genus" reg="Hyloscirtus">Hyloscirtus</tp:taxon-name-part></tp:taxon-name></italic>, specifically of the <italic><tp:taxon-name><tp:taxon-name-part taxon-name-part-type="genus" reg="Hyloscirtus">H.</tp:taxon-name-part><tp:taxon-name-part taxon-name-part-type="species" reg="larynopigion">larynopigion</tp:taxon-name-part></tp:taxon-name></italic> species group, within the south-central area of the eastern Ecuadorian Andes. This finding represents the first record of a member of the <italic><tp:taxon-name><tp:taxon-name-part taxon-name-part-type="genus" reg="Hyloscirtus">Hyloscirtus</tp:taxon-name-part><tp:taxon-name-part taxon-name-part-type="species" reg="larynopigion">larynopigion</tp:taxon-name-part></tp:taxon-name></italic> species group in Tungurahua Province. The species presents a marked sexual dimorphism between males and females as mentioned before. A formal description of this new species is currently under preparation.</p><fig id="F14" position="float" orientation="portrait"><object-id xmlns:xlink="http://www.w3.org/1999/xlink" content-type="doi" xlink:type="simple">10.3897/zookeys.1081.71488.figure13</object-id><object-id xmlns:xlink="http://www.w3.org/1999/xlink" content-type="arpha" xlink:type="simple">B2107699-0A02-5406-B403-A7B2B35A1736</object-id><label>Figure 13.</label><caption><p><italic><tp:taxon-name><tp:taxon-name-part taxon-name-part-type="genus" reg="Hyloscirtus">Hyloscirtus</tp:taxon-name-part></tp:taxon-name></italic> sp. nov. Left. Female (<abbrev xmlns:xlink="http://www.w3.org/1999/xlink" xlink:title="División de Herpetología" id="ABBRID0EP3AG" xlink:type="simple">DHMECN</abbrev> 14416)-Right. Male (<abbrev xmlns:xlink="http://www.w3.org/1999/xlink" xlink:title="División de Herpetología" id="ABBRID0ET3AG" xlink:type="simple">DHMECN</abbrev> 14549). <bold>A, B</bold> Frontal view <bold>C, D</bold> Lateral view. Photographs by Mario H. Yánez-Muñoz.</p></caption><graphic xmlns:xlink="http://www.w3.org/1999/xlink" xlink:href="zookeys-1081-035-g014.jpg" position="float" orientation="portrait" xlink:type="simple" id="oo_632333.jpg"><uri content-type="original_file" xlink:type="simple">https://binary.pensoft.net/fig/632333</uri></graphic></fig></tp:treatment-sec></tp:taxon-treatment>
