# Supplementary material for: ﻿Strong differentiation between amphibian communities on two adjacent mountains in the Upper Rio Pastaza watershed of Ecuador, with descriptions of two new species of terrestrial frogs
Source: Zookeys. 2022 Jan 10;1081:35–87. doi: 10.3897/zookeys.1081.71488 (PMC8763828; doi:10.3897/zookeys.1081.71488)
Supplement: XML Treatment for Niceforonia [file zookeys.1081.71488-treatment5.xml]

<!DOCTYPE tp:taxon-treatment
  PUBLIC "-//TaxonX//DTD Taxonomic Treatment Publishing DTD v0 20100105//EN" "tax-treatment-NSO.dtd">
<tp:taxon-treatment xmlns:tp="http://www.plazi.org/taxpub"><tp:treatment-meta><kwd-group><label>Taxon classification</label><kwd>
                <named-content content-type="kingdom">Animalia</named-content>
              </kwd><kwd>
                <named-content content-type="order">Anura</named-content>
              </kwd><kwd>
                <named-content content-type="family">Strabomantidae</named-content>
              </kwd></kwd-group><mixed-citation publication-type="journal"><person-group><name><surname>Reyes-Puig1,2</surname><given-names>Juan Pablo</given-names></name><name><surname>Reyes-Puig1,3,4</surname><given-names>Carolina</given-names></name><name><surname>Franco-Mena5,6</surname><given-names>Daniela</given-names></name><name><surname>Jost2</surname><given-names>Lou</given-names></name><name><surname>Yánez-Muñoz1,2</surname><given-names>Mario H.</given-names></name></person-group><article-title>﻿Strong differentiation between amphibian communities on two adjacent mountains in the Upper Rio Pastaza watershed of Ecuador, with descriptions of two new species of terrestrial frogs</article-title><source>Zookeys</source><day>10</day><month>01</month><year>2022</year><volume>1081</volume><fpage>35</fpage><lpage>87</lpage><pub-id pub-id-type="doi">10.3897/zookeys.1081.71488</pub-id></mixed-citation></tp:treatment-meta><tp:nomenclature><label>﻿</label><tp:taxon-name>
              <object-id xmlns:xlink="http://www.w3.org/1999/xlink" content-type="arpha" xlink:type="simple">3389421F-DE69-5326-AB98-FD36DE2E5CDD</object-id>
              <tp:taxon-name-part taxon-name-part-type="genus" reg="Niceforonia">Niceforonia</tp:taxon-name-part>
            </tp:taxon-name><tp:taxon-authority>sp.</tp:taxon-authority><xref ref-type="fig" rid="F15">Figure 14</xref></tp:nomenclature><tp:treatment-sec sec-type="remarks" id="SECID0EO5AG"><title>Remarks.</title><p>These records correspond to a candidate new species; this is a new terrestrial frog very different from the <italic><tp:taxon-name><tp:taxon-name-part taxon-name-part-type="genus" reg="Niceforonia">Niceforonia</tp:taxon-name-part><tp:taxon-name-part taxon-name-part-type="species" reg="elassodisca">elassodisca</tp:taxon-name-part></tp:taxon-name></italic> expected to be found in the region. Two female specimens (<abbrev xmlns:xlink="http://www.w3.org/1999/xlink" xlink:title="División de Herpetología" id="ABBRID0E65AG" xlink:type="simple">DHMECN</abbrev> 14417-14418) with body sizes of 16.36 mm to 16.95 mm, one male individual (<abbrev xmlns:xlink="http://www.w3.org/1999/xlink" xlink:title="División de Herpetología" id="ABBRID0ED6AG" xlink:type="simple">DHMECN</abbrev> 14419) with body size of 19.15 mm and one immature specimen (<abbrev xmlns:xlink="http://www.w3.org/1999/xlink" xlink:title="División de Herpetología" id="ABBRID0EH6AG" xlink:type="simple">DHMECN</abbrev> 14488) with body size of 12.73 mm, were collected between dry leaves of <italic><tp:taxon-name><tp:taxon-name-part taxon-name-part-type="genus" reg="Clusia">Clusia</tp:taxon-name-part></tp:taxon-name></italic> and bulrush in the leaf-litter in montane forest of the Machay Reserve between 2480 and 2960 m elevation. Its uniformly cream-coloured ventral pattern clearly distinguishes it from <italic><tp:taxon-name><tp:taxon-name-part taxon-name-part-type="genus" reg="Hyloscirtus">H.</tp:taxon-name-part><tp:taxon-name-part taxon-name-part-type="species" reg="elassodisca">elassodisca</tp:taxon-name-part></tp:taxon-name></italic>. <italic><tp:taxon-name><tp:taxon-name-part taxon-name-part-type="genus" reg="Niceforonia">Niceforonia</tp:taxon-name-part><tp:taxon-name-part taxon-name-part-type="species" reg="elassodisca">elassodisca</tp:taxon-name-part></tp:taxon-name></italic> has a dark venter and no defined subocular and supratimpanic cantal bands, while <italic><tp:taxon-name><tp:taxon-name-part taxon-name-part-type="genus" reg="Niceforonia">Niceforonia</tp:taxon-name-part></tp:taxon-name></italic> sp. has a defined subocular and supratimpanic cantal band, as well as a dark brown anal ornamentation.</p><fig id="F15" position="float" orientation="portrait"><object-id xmlns:xlink="http://www.w3.org/1999/xlink" content-type="doi" xlink:type="simple">10.3897/zookeys.1081.71488.figure14</object-id><object-id xmlns:xlink="http://www.w3.org/1999/xlink" content-type="arpha" xlink:type="simple">5125A508-93FD-541F-9FA7-E3B1B74235D1</object-id><label>Figure 14.</label><caption><p><italic><tp:taxon-name><tp:taxon-name-part taxon-name-part-type="genus" reg="Niceforonia">Niceforonia</tp:taxon-name-part></tp:taxon-name></italic> sp. Up row female (<abbrev xmlns:xlink="http://www.w3.org/1999/xlink" xlink:title="División de Herpetología" id="ABBRID0E5ABG" xlink:type="simple">DHMECN</abbrev> 14418), lower row male (<abbrev xmlns:xlink="http://www.w3.org/1999/xlink" xlink:title="División de Herpetología" id="ABBRID0ECBBG" xlink:type="simple">DHMECN</abbrev> 14419). <bold>A, B</bold> Male dorsal and lateral view <bold>C, D</bold> Female Dorsal and lateral view. Photographs by Mario H. Yánez-Muñoz.</p></caption><graphic xmlns:xlink="http://www.w3.org/1999/xlink" xlink:href="zookeys-1081-035-g015.jpg" position="float" orientation="portrait" xlink:type="simple" id="oo_632334.jpg"><uri content-type="original_file" xlink:type="simple">https://binary.pensoft.net/fig/632334</uri></graphic></fig></tp:treatment-sec></tp:taxon-treatment>
