# Supplementary material for: ﻿Strong differentiation between amphibian communities on two adjacent mountains in the Upper Rio Pastaza watershed of Ecuador, with descriptions of two new species of terrestrial frogs
Source: Zookeys. 2022 Jan 10;1081:35–87. doi: 10.3897/zookeys.1081.71488 (PMC8763828; doi:10.3897/zookeys.1081.71488)
Supplement: XML Treatment for Noblella naturetrekii [file zookeys.1081.71488-treatment6.xml]

<!DOCTYPE tp:taxon-treatment
  PUBLIC "-//TaxonX//DTD Taxonomic Treatment Publishing DTD v0 20100105//EN" "tax-treatment-NSO.dtd">
<tp:taxon-treatment xmlns:tp="http://www.plazi.org/taxpub"><tp:treatment-meta><kwd-group><label>Taxon classification</label><kwd>
                <named-content content-type="kingdom">Animalia</named-content>
              </kwd><kwd>
                <named-content content-type="order">Anura</named-content>
              </kwd><kwd>
                <named-content content-type="family">Strabomantidae</named-content>
              </kwd></kwd-group><mixed-citation publication-type="journal"><person-group><name><surname>Reyes-Puig1,2</surname><given-names>Juan Pablo</given-names></name><name><surname>Reyes-Puig1,3,4</surname><given-names>Carolina</given-names></name><name><surname>Franco-Mena5,6</surname><given-names>Daniela</given-names></name><name><surname>Jost2</surname><given-names>Lou</given-names></name><name><surname>Yánez-Muñoz1,2</surname><given-names>Mario H.</given-names></name></person-group><article-title>﻿Strong differentiation between amphibian communities on two adjacent mountains in the Upper Rio Pastaza watershed of Ecuador, with descriptions of two new species of terrestrial frogs</article-title><source>Zookeys</source><day>10</day><month>01</month><year>2022</year><volume>1081</volume><fpage>35</fpage><lpage>87</lpage><pub-id pub-id-type="doi">10.3897/zookeys.1081.71488</pub-id></mixed-citation></tp:treatment-meta><tp:nomenclature><label>﻿</label><tp:taxon-name>
              <object-id xmlns:xlink="http://www.w3.org/1999/xlink" content-type="arpha" xlink:type="simple">15B8079A-8E94-56A9-82A0-EF1DD15A08AB</object-id>
              <tp:taxon-name-part taxon-name-part-type="genus" reg="Noblella">Noblella</tp:taxon-name-part>
              <tp:taxon-name-part taxon-name-part-type="species" reg="naturetrekii">naturetrekii</tp:taxon-name-part>
            </tp:taxon-name><tp:taxon-authority>Reyes-Puig et al. 2019</tp:taxon-authority><xref ref-type="fig" rid="F16">Figure 15</xref></tp:nomenclature><tp:treatment-sec sec-type="remarks" id="SECID0EYCBG"><title>Remarks.</title><p>A recently described species (Reyes-Puig et al. 2019), we recorded a male specimen (<abbrev xmlns:xlink="http://www.w3.org/1999/xlink" xlink:title="División de Herpetología" id="ABBRID0E5CBG" xlink:type="simple">DHMECN</abbrev> 14437) with body size of 17.44 mm and a female specimen (<abbrev xmlns:xlink="http://www.w3.org/1999/xlink" xlink:title="División de Herpetología" id="ABBRID0ECDBG" xlink:type="simple">DHMECN</abbrev> 14420) with body size of 14.92 mm, collected in the Naturetrek-Vizcaya Reserve at 2390 m elevation. These specimens correspond to the first records of the genus over 2000 m above sea level in the eastern Andean slopes of Ecuador. Both specimens were captured in pitfall traps. This species differs from its congeners by the presence of a differentiated tympanic membrane and a weakly-defined tympanic annulus, eyelids with rounded tubercles, blackish-dark brown ventral colouration scattered with little white dots and the absence of papillae at the tip of the fingers and toes, unlike <italic><tp:taxon-name><tp:taxon-name-part taxon-name-part-type="genus" reg="Noblella">Noblella</tp:taxon-name-part><tp:taxon-name-part taxon-name-part-type="species" reg="colomai">colomai</tp:taxon-name-part></tp:taxon-name></italic>, <italic><tp:taxon-name><tp:taxon-name-part taxon-name-part-type="genus" reg="Noblella">N.</tp:taxon-name-part><tp:taxon-name-part taxon-name-part-type="species" reg="personina">personina</tp:taxon-name-part></tp:taxon-name></italic>, <italic><tp:taxon-name><tp:taxon-name-part taxon-name-part-type="genus" reg="Noblella">N.</tp:taxon-name-part><tp:taxon-name-part taxon-name-part-type="species" reg="myermecoides">myermecoides</tp:taxon-name-part></tp:taxon-name></italic>, <italic><tp:taxon-name><tp:taxon-name-part taxon-name-part-type="genus" reg="Nobella">N.</tp:taxon-name-part><tp:taxon-name-part taxon-name-part-type="species" reg="lochites">lochites</tp:taxon-name-part></tp:taxon-name></italic> and <italic><tp:taxon-name><tp:taxon-name-part taxon-name-part-type="genus" reg="Noblella">N.</tp:taxon-name-part><tp:taxon-name-part taxon-name-part-type="species" reg="heyeri">heyeri</tp:taxon-name-part></tp:taxon-name></italic> that have visible tympanic annuli and pale or colourful bellies.</p><fig id="F16" position="float" orientation="portrait"><object-id xmlns:xlink="http://www.w3.org/1999/xlink" content-type="doi" xlink:type="simple">10.3897/zookeys.1081.71488.figure15</object-id><object-id xmlns:xlink="http://www.w3.org/1999/xlink" content-type="arpha" xlink:type="simple">88D20900-3552-5163-A6AD-F3EC461A954F</object-id><label>Figure 15.</label><caption><p><italic><tp:taxon-name><tp:taxon-name-part taxon-name-part-type="genus" reg="Noblella">Noblella</tp:taxon-name-part><tp:taxon-name-part taxon-name-part-type="species" reg="naturetrekii">naturetrekii</tp:taxon-name-part></tp:taxon-name></italic>, Male Paratype (<abbrev xmlns:xlink="http://www.w3.org/1999/xlink" xlink:title="División de Herpetología" id="ABBRID0EQFBG" xlink:type="simple">DHMECN</abbrev> 14420) <bold>A</bold> frontal view <bold>B</bold> lateral view <bold>C</bold> dorsal view. Photographs by Mario H. Yánez-Muñoz.</p></caption><graphic xmlns:xlink="http://www.w3.org/1999/xlink" xlink:href="zookeys-1081-035-g016.jpg" position="float" orientation="portrait" xlink:type="simple" id="oo_632335.jpg"><uri content-type="original_file" xlink:type="simple">https://binary.pensoft.net/fig/632335</uri></graphic></fig></tp:treatment-sec></tp:taxon-treatment>
