# Supplementary material for: ﻿Strong differentiation between amphibian communities on two adjacent mountains in the Upper Rio Pastaza watershed of Ecuador, with descriptions of two new species of terrestrial frogs
Source: Zookeys. 2022 Jan 10;1081:35–87. doi: 10.3897/zookeys.1081.71488 (PMC8763828; doi:10.3897/zookeys.1081.71488)
Supplement: XML Treatment for Pristimantis pastazensis [file zookeys.1081.71488-treatment8.xml]

<!DOCTYPE tp:taxon-treatment
  PUBLIC "-//TaxonX//DTD Taxonomic Treatment Publishing DTD v0 20100105//EN" "tax-treatment-NSO.dtd">
<tp:taxon-treatment xmlns:tp="http://www.plazi.org/taxpub"><tp:treatment-meta><kwd-group><label>Taxon classification</label><kwd>
                <named-content content-type="kingdom">Animalia</named-content>
              </kwd><kwd>
                <named-content content-type="order">Anura</named-content>
              </kwd><kwd>
                <named-content content-type="family">Strabomantidae</named-content>
              </kwd></kwd-group><mixed-citation publication-type="journal"><person-group><name><surname>Reyes-Puig1,2</surname><given-names>Juan Pablo</given-names></name><name><surname>Reyes-Puig1,3,4</surname><given-names>Carolina</given-names></name><name><surname>Franco-Mena5,6</surname><given-names>Daniela</given-names></name><name><surname>Jost2</surname><given-names>Lou</given-names></name><name><surname>Yánez-Muñoz1,2</surname><given-names>Mario H.</given-names></name></person-group><article-title>﻿Strong differentiation between amphibian communities on two adjacent mountains in the Upper Rio Pastaza watershed of Ecuador, with descriptions of two new species of terrestrial frogs</article-title><source>Zookeys</source><day>10</day><month>01</month><year>2022</year><volume>1081</volume><fpage>35</fpage><lpage>87</lpage><pub-id pub-id-type="doi">10.3897/zookeys.1081.71488</pub-id></mixed-citation></tp:treatment-meta><tp:nomenclature><label>﻿</label><tp:taxon-name>
              <object-id xmlns:xlink="http://www.w3.org/1999/xlink" content-type="arpha" xlink:type="simple">C54DB487-3F03-53B1-AD96-FBD9A4473AD2</object-id>
              <tp:taxon-name-part taxon-name-part-type="genus" reg="Pristimantis">Pristimantis</tp:taxon-name-part>
              <tp:taxon-name-part taxon-name-part-type="species" reg="pastazensis">pastazensis</tp:taxon-name-part>
            </tp:taxon-name><tp:taxon-authority>Andersson, 1945</tp:taxon-authority><xref ref-type="fig" rid="F18">Figure 17</xref></tp:nomenclature><tp:treatment-sec sec-type="remarks" id="SECID0EHKBG"><title>Remarks.</title><p>This record extends the known distribution of the species, since the available records had been restricted to a few localities near the Tungurahua Volcano (<xref ref-type="bibr" rid="B38">Reyes Puig et al. 2014</xref>; <xref ref-type="bibr" rid="B42">Ron et al. 2019</xref>). We documented a juvenile specimen (<abbrev xmlns:xlink="http://www.w3.org/1999/xlink" xlink:title="División de Herpetología" id="ABBRID0EVKBG" xlink:type="simple">DHMECN</abbrev> 14425) with body size 15.05 mm that was collected on an anthurium leaf 160 cm from the ground, in mountain forests of the Naturetrek-Vizcaya Reserve at 2100 m elevation. <italic><tp:taxon-name><tp:taxon-name-part taxon-name-part-type="genus" reg="Pristimantis">Pristimantis</tp:taxon-name-part><tp:taxon-name-part taxon-name-part-type="species" reg="pastazensis">pastazensis</tp:taxon-name-part></tp:taxon-name></italic> is characterised by having a rostral papilla, snout subacuminate in dorsal view and for not having pungent tubercles on the eyelids.</p><fig id="F18" position="float" orientation="portrait"><object-id xmlns:xlink="http://www.w3.org/1999/xlink" content-type="doi" xlink:type="simple">10.3897/zookeys.1081.71488.figure17</object-id><object-id xmlns:xlink="http://www.w3.org/1999/xlink" content-type="arpha" xlink:type="simple">DABB178F-232A-5741-9B3D-B17B5818FFB9</object-id><label>Figure 17.</label><caption><p><italic><tp:taxon-name><tp:taxon-name-part taxon-name-part-type="genus" reg="Pristimantis">Pristimantis</tp:taxon-name-part><tp:taxon-name-part taxon-name-part-type="species" reg="pastazensis">pastazensis</tp:taxon-name-part></tp:taxon-name></italic>, Male (<abbrev xmlns:xlink="http://www.w3.org/1999/xlink" xlink:title="División de Herpetología" id="ABBRID0EXLBG" xlink:type="simple">DHMECN</abbrev> 14425), lateral view. Photographs by Mario H. Yánez-Muñoz.</p></caption><graphic xmlns:xlink="http://www.w3.org/1999/xlink" xlink:href="zookeys-1081-035-g018.jpg" position="float" orientation="portrait" xlink:type="simple" id="oo_632337.jpg"><uri content-type="original_file" xlink:type="simple">https://binary.pensoft.net/fig/632337</uri></graphic></fig></tp:treatment-sec><ref-list><ref id="B38"><mixed-citation xmlns:xlink="http://www.w3.org/1999/xlink" xlink:type="simple"><person-group><name name-style="western"><surname>Reyes-Puig</surname><given-names>JP</given-names></name><name name-style="western"><surname>Reyes-Puig</surname><given-names>CP</given-names></name><name name-style="western"><surname>Ramírez-Jaramillo</surname><given-names>SR</given-names></name><name name-style="western"><surname>Pérez-Lara</surname><given-names>MB</given-names></name><name name-style="western"><surname>Yánez-Muñoz</surname><given-names>MH</given-names></name></person-group> (<year>2014</year>) Tres nuevas especies de ranas terrestres <italic><tp:taxon-name><tp:taxon-name-part taxon-name-part-type="genus">Pristimantis</tp:taxon-name-part></tp:taxon-name></italic> (<tp:taxon-name><tp:taxon-name-part taxon-name-part-type="order">Anura</tp:taxon-name-part></tp:taxon-name>:<tp:taxon-name><tp:taxon-name-part taxon-name-part-type="family">Craugastoridae</tp:taxon-name-part></tp:taxon-name>) de la cuenca alta del Río Pastaza, Ecuador. ACI Avances en Ciencias e Ingenierías 6(2): B51–B62. <ext-link xlink:href="10.18272/aci.v6i2.179" ext-link-type="doi" xlink:type="simple">https://doi.org/10.18272/aci.v6i2.179</ext-link></mixed-citation></ref><ref id="B42"><mixed-citation xmlns:xlink="http://www.w3.org/1999/xlink" xlink:type="simple"><person-group><name name-style="western"><surname>Ron</surname><given-names>SR</given-names></name><name name-style="western"><surname>Merino-Viteri</surname><given-names>A</given-names></name><name name-style="western"><surname>Ortiz</surname><given-names>DA</given-names></name></person-group> (<year>2019</year>) Anfibios del Ecuador. Version 2019.0. Museo de Zoología, Pontificia Universidad Católica del Ecuador. <ext-link xlink:href="https://bioweb.bio/faunaweb/amphibiaweb" ext-link-type="uri" xlink:type="simple">https://bioweb.bio/faunaweb/amphibiaweb</ext-link> [fecha de acceso 3 de enero, 2019]</mixed-citation></ref></ref-list></tp:taxon-treatment>
