# Supplementary material for: ﻿Strong differentiation between amphibian communities on two adjacent mountains in the Upper Rio Pastaza watershed of Ecuador, with descriptions of two new species of terrestrial frogs
Source: Zookeys. 2022 Jan 10;1081:35–87. doi: 10.3897/zookeys.1081.71488 (PMC8763828; doi:10.3897/zookeys.1081.71488)
Supplement: XML Treatment for Pristimantis tinguichaca [file zookeys.1081.71488-treatment9.xml]

<!DOCTYPE tp:taxon-treatment
  PUBLIC "-//TaxonX//DTD Taxonomic Treatment Publishing DTD v0 20100105//EN" "tax-treatment-NSO.dtd">
<tp:taxon-treatment xmlns:tp="http://www.plazi.org/taxpub"><tp:treatment-meta><kwd-group><label>Taxon classification</label><kwd>
                <named-content content-type="kingdom">Animalia</named-content>
              </kwd><kwd>
                <named-content content-type="order">Anura</named-content>
              </kwd><kwd>
                <named-content content-type="family">Strabomantidae</named-content>
              </kwd></kwd-group><mixed-citation publication-type="journal"><person-group><name><surname>Reyes-Puig1,2</surname><given-names>Juan Pablo</given-names></name><name><surname>Reyes-Puig1,3,4</surname><given-names>Carolina</given-names></name><name><surname>Franco-Mena5,6</surname><given-names>Daniela</given-names></name><name><surname>Jost2</surname><given-names>Lou</given-names></name><name><surname>Yánez-Muñoz1,2</surname><given-names>Mario H.</given-names></name></person-group><article-title>﻿Strong differentiation between amphibian communities on two adjacent mountains in the Upper Rio Pastaza watershed of Ecuador, with descriptions of two new species of terrestrial frogs</article-title><source>Zookeys</source><day>10</day><month>01</month><year>2022</year><volume>1081</volume><fpage>35</fpage><lpage>87</lpage><pub-id pub-id-type="doi">10.3897/zookeys.1081.71488</pub-id></mixed-citation></tp:treatment-meta><tp:nomenclature><label>﻿</label><tp:taxon-name>
              <object-id xmlns:xlink="http://www.w3.org/1999/xlink" content-type="arpha" xlink:type="simple">35D18BFB-4779-5B8B-B1B7-614F36E47104</object-id>
              <tp:taxon-name-part taxon-name-part-type="genus" reg="Pristimantis">Pristimantis</tp:taxon-name-part>
              <tp:taxon-name-part taxon-name-part-type="species" reg="tinguichaca">tinguichaca</tp:taxon-name-part>
            </tp:taxon-name><tp:taxon-authority>Brito M, Ojala-Barbour, Batallas R &amp; Almendáriz C, 2016</tp:taxon-authority><xref ref-type="fig" rid="F19">Figure 18</xref></tp:nomenclature><tp:treatment-sec sec-type="remarks" id="SECID0EJNBG"><title>Remarks.</title><p>We recorded a female specimen (<abbrev xmlns:xlink="http://www.w3.org/1999/xlink" xlink:title="División de Herpetología" id="ABBRID0EPNBG" xlink:type="simple">DHMECN</abbrev> 14426) with body size of 28.83 mm collected on a palm leaf in the montane forests of the Machay Reserve at 2290 m elevation. This specimen corresponds to the first record of <italic><tp:taxon-name><tp:taxon-name-part taxon-name-part-type="genus" reg="Pristimantis">P.</tp:taxon-name-part><tp:taxon-name-part taxon-name-part-type="species" reg="tinguichaca">tinguichaca</tp:taxon-name-part></tp:taxon-name></italic> on the north side of the Rio Pastaza and extends its altitudinal distribution in the Province of Tungurahua from the previous record of 2470 m (<xref ref-type="bibr" rid="B4">Brito et al. 2016</xref>; <xref ref-type="bibr" rid="B11">Franco-Mena et al. 2019</xref>). This species can be distinguished by the presence of small conical tubercles on the upper eyelids and heels and by its red-coloured iris.</p><fig id="F19" position="float" orientation="portrait"><object-id xmlns:xlink="http://www.w3.org/1999/xlink" content-type="doi" xlink:type="simple">10.3897/zookeys.1081.71488.figure18</object-id><object-id xmlns:xlink="http://www.w3.org/1999/xlink" content-type="arpha" xlink:type="simple">74B2922E-8F35-5256-A0B7-58B289252D68</object-id><label>Figure 18.</label><caption><p><italic><tp:taxon-name><tp:taxon-name-part taxon-name-part-type="genus" reg="Pristimantis">Pristimantis</tp:taxon-name-part><tp:taxon-name-part taxon-name-part-type="species" reg="tinguichaca">tinguichaca</tp:taxon-name-part></tp:taxon-name></italic>, Female (<abbrev xmlns:xlink="http://www.w3.org/1999/xlink" xlink:title="División de Herpetología" id="ABBRID0EZOBG" xlink:type="simple">DHMECN</abbrev> 14426) <bold>A</bold> lateral view <bold>B</bold> dorsal view <bold>C</bold> frontal view <bold>D</bold> dorsal view. Photographs by Mario H. Yánez-Muñoz.</p></caption><graphic xmlns:xlink="http://www.w3.org/1999/xlink" xlink:href="zookeys-1081-035-g019.jpg" position="float" orientation="portrait" xlink:type="simple" id="oo_632338.jpg"><uri content-type="original_file" xlink:type="simple">https://binary.pensoft.net/fig/632338</uri></graphic></fig></tp:treatment-sec><ref-list><ref id="B4"><mixed-citation xmlns:xlink="http://www.w3.org/1999/xlink" xlink:type="simple"><person-group><name name-style="western"><surname>Brito</surname><given-names>M</given-names></name><name name-style="western"><surname>Ojala-Barbou</surname><given-names>R</given-names></name><name name-style="western"><surname>Batallas</surname><given-names>D</given-names></name><name name-style="western"><surname>Almendáriz</surname><given-names>A</given-names></name></person-group> (<year>2016</year>) <article-title>A new species of <italic><tp:taxon-name><tp:taxon-name-part taxon-name-part-type="genus">Pristimantis</tp:taxon-name-part></tp:taxon-name></italic> (<tp:taxon-name><tp:taxon-name-part taxon-name-part-type="class">Amphibia</tp:taxon-name-part></tp:taxon-name>: <tp:taxon-name><tp:taxon-name-part taxon-name-part-type="family">Strabomantidae</tp:taxon-name-part></tp:taxon-name>) from the cloud forest of Sangay National Park, Ecuador.</article-title><source>Journal of Herpetology,</source><volume>50</volume>(<issue>2</issue>): <fpage>337</fpage>–<lpage>344</lpage>. <ext-link xlink:href="10.1670/13-103" ext-link-type="doi" xlink:type="simple">https://doi.org/10.1670/13-103</ext-link></mixed-citation></ref><ref id="B11"><mixed-citation xmlns:xlink="http://www.w3.org/1999/xlink" xlink:type="simple"><person-group><name name-style="western"><surname>Franco-Mena</surname><given-names>D</given-names></name><name name-style="western"><surname>Reyes-Puig</surname><given-names>JP</given-names></name><name name-style="western"><surname>Yánez-Muñoz</surname><given-names>MH</given-names></name></person-group> (<year>2019</year>) <italic><tp:taxon-name><tp:taxon-name-part taxon-name-part-type="genus">Pristimantis</tp:taxon-name-part><tp:taxon-name-part taxon-name-part-type="species">tinguichaca</tp:taxon-name-part></tp:taxon-name></italic> Brito, Ojala-Barbour, Batallas &amp; Almendariz, 2016 (<tp:taxon-name><tp:taxon-name-part taxon-name-part-type="order">Anura</tp:taxon-name-part></tp:taxon-name>, <tp:taxon-name><tp:taxon-name-part taxon-name-part-type="family">Strabomantidae</tp:taxon-name-part></tp:taxon-name>): range extension and notes on variation in color pattern. Check List 15: e857. <ext-link xlink:href="10.15560/15.5.857" ext-link-type="doi" xlink:type="simple">https://doi.org/10.15560/15.5.857</ext-link></mixed-citation></ref></ref-list></tp:taxon-treatment>
