# Supplementary material for: ﻿Strong differentiation between amphibian communities on two adjacent mountains in the Upper Rio Pastaza watershed of Ecuador, with descriptions of two new species of terrestrial frogs
Source: Zookeys. 2022 Jan 10;1081:35–87. doi: 10.3897/zookeys.1081.71488 (PMC8763828; doi:10.3897/zookeys.1081.71488)
Supplement: XML Treatment for Pristimantis tungurahua [file zookeys.1081.71488-treatment10.xml]

<!DOCTYPE tp:taxon-treatment
  PUBLIC "-//TaxonX//DTD Taxonomic Treatment Publishing DTD v0 20100105//EN" "tax-treatment-NSO.dtd">
<tp:taxon-treatment xmlns:tp="http://www.plazi.org/taxpub"><tp:treatment-meta><kwd-group><label>Taxon classification</label><kwd>
                <named-content content-type="kingdom">Animalia</named-content>
              </kwd><kwd>
                <named-content content-type="order">Anura</named-content>
              </kwd><kwd>
                <named-content content-type="family">Strabomantidae</named-content>
              </kwd></kwd-group><mixed-citation publication-type="journal"><person-group><name><surname>Reyes-Puig1,2</surname><given-names>Juan Pablo</given-names></name><name><surname>Reyes-Puig1,3,4</surname><given-names>Carolina</given-names></name><name><surname>Franco-Mena5,6</surname><given-names>Daniela</given-names></name><name><surname>Jost2</surname><given-names>Lou</given-names></name><name><surname>Yánez-Muñoz1,2</surname><given-names>Mario H.</given-names></name></person-group><article-title>﻿Strong differentiation between amphibian communities on two adjacent mountains in the Upper Rio Pastaza watershed of Ecuador, with descriptions of two new species of terrestrial frogs</article-title><source>Zookeys</source><day>10</day><month>01</month><year>2022</year><volume>1081</volume><fpage>35</fpage><lpage>87</lpage><pub-id pub-id-type="doi">10.3897/zookeys.1081.71488</pub-id></mixed-citation></tp:treatment-meta><tp:nomenclature><label>﻿</label><tp:taxon-name>
              <object-id xmlns:xlink="http://www.w3.org/1999/xlink" content-type="arpha" xlink:type="simple">7441587E-B4D3-5BBF-9E3F-11BD58A6733E</object-id>
              <tp:taxon-name-part taxon-name-part-type="genus" reg="Pristimantis">Pristimantis</tp:taxon-name-part>
              <tp:taxon-name-part taxon-name-part-type="species" reg="tungurahua">tungurahua</tp:taxon-name-part>
            </tp:taxon-name><tp:taxon-authority>Reyes-Puig, Yánez-Muñoz, Cisneros-Heredia &amp; Ramírez, 2011</tp:taxon-authority><xref ref-type="fig" rid="F20">Figure 19</xref></tp:nomenclature><tp:treatment-sec sec-type="remarks" id="SECID0ETQBG"><title>Remarks.</title><p>We documented three female specimens (<abbrev xmlns:xlink="http://www.w3.org/1999/xlink" xlink:title="División de Herpetología" id="ABBRID0EZQBG" xlink:type="simple">DHMECN</abbrev> 14427, 14428, 14429, 14433) with body sizes of 20.15 mm up to 22.87 mm, two male specimens (<abbrev xmlns:xlink="http://www.w3.org/1999/xlink" xlink:title="División de Herpetología" id="ABBRID0E4QBG" xlink:type="simple">DHMECN</abbrev> 14430, 14431) with body sizes of 15.87 mm up to 16.77 mm and one juvenile specimen (<abbrev xmlns:xlink="http://www.w3.org/1999/xlink" xlink:title="División de Herpetología" id="ABBRID0EBRBG" xlink:type="simple">DHMECN</abbrev> 14432) with a body size of 14.02 mm; the specimens were collected on leaves of ferns and shrubs between 30 cm and 40 cm from the ground and dry sticks between leaves at ground level; some of them were captured in pitfall traps. These specimens and others in the Chamana Reserve correspond to the first records since the original description (Reyes-Puig et al., in preparation); these records extend the limits of altitudinal distribution to the range of 2400 m to 2900 m. This species can be easily distinguished by its distinctive red salmon colouration on the groin, ventral surfaces of the limbs and by the presence of dorsolateral folds.</p><fig id="F20" position="float" orientation="portrait"><object-id xmlns:xlink="http://www.w3.org/1999/xlink" content-type="doi" xlink:type="simple">10.3897/zookeys.1081.71488.figure19</object-id><object-id xmlns:xlink="http://www.w3.org/1999/xlink" content-type="arpha" xlink:type="simple">E0E46D64-D66A-5E6B-A8DA-A5DE5C3F378F</object-id><label>Figure 19.</label><caption><p><italic><tp:taxon-name><tp:taxon-name-part taxon-name-part-type="genus" reg="Pristimantis">Pristimantis</tp:taxon-name-part><tp:taxon-name-part taxon-name-part-type="species" reg="tungurahua">tungurahua</tp:taxon-name-part></tp:taxon-name></italic>, Females <bold>A</bold> lateral view (<abbrev xmlns:xlink="http://www.w3.org/1999/xlink" xlink:title="División de Herpetología" id="ABBRID0E1RBG" xlink:type="simple">DHMECN</abbrev> 14428) <bold>B</bold> lateral view <bold>C</bold> frontal view (<abbrev xmlns:xlink="http://www.w3.org/1999/xlink" xlink:title="División de Herpetología" id="ABBRID0ECSBG" xlink:type="simple">DHMECN</abbrev> 14427) <bold>D</bold> dorsal view (<abbrev xmlns:xlink="http://www.w3.org/1999/xlink" xlink:title="División de Herpetología" id="ABBRID0EISBG" xlink:type="simple">DHMECN</abbrev> 14428). Photographs by Mario H. Yánez-Muñoz.</p></caption><graphic xmlns:xlink="http://www.w3.org/1999/xlink" xlink:href="zookeys-1081-035-g020.jpg" position="float" orientation="portrait" xlink:type="simple" id="oo_632339.jpg"><uri content-type="original_file" xlink:type="simple">https://binary.pensoft.net/fig/632339</uri></graphic></fig></tp:treatment-sec></tp:taxon-treatment>
