# Supplementary material for: ﻿Strong differentiation between amphibian communities on two adjacent mountains in the Upper Rio Pastaza watershed of Ecuador, with descriptions of two new species of terrestrial frogs
Source: Zookeys. 2022 Jan 10;1081:35–87. doi: 10.3897/zookeys.1081.71488 (PMC8763828; doi:10.3897/zookeys.1081.71488)
Supplement: XML Treatment for Pristimantis eriphus [file zookeys.1081.71488-treatment12.xml]

<!DOCTYPE tp:taxon-treatment
  PUBLIC "-//TaxonX//DTD Taxonomic Treatment Publishing DTD v0 20100105//EN" "tax-treatment-NSO.dtd">
<tp:taxon-treatment xmlns:tp="http://www.plazi.org/taxpub"><tp:treatment-meta><kwd-group><label>Taxon classification</label><kwd>
                <named-content content-type="kingdom">Animalia</named-content>
              </kwd><kwd>
                <named-content content-type="order">Anura</named-content>
              </kwd><kwd>
                <named-content content-type="family">Strabomantidae</named-content>
              </kwd></kwd-group><mixed-citation publication-type="journal"><person-group><name><surname>Reyes-Puig1,2</surname><given-names>Juan Pablo</given-names></name><name><surname>Reyes-Puig1,3,4</surname><given-names>Carolina</given-names></name><name><surname>Franco-Mena5,6</surname><given-names>Daniela</given-names></name><name><surname>Jost2</surname><given-names>Lou</given-names></name><name><surname>Yánez-Muñoz1,2</surname><given-names>Mario H.</given-names></name></person-group><article-title>﻿Strong differentiation between amphibian communities on two adjacent mountains in the Upper Rio Pastaza watershed of Ecuador, with descriptions of two new species of terrestrial frogs</article-title><source>Zookeys</source><day>10</day><month>01</month><year>2022</year><volume>1081</volume><fpage>35</fpage><lpage>87</lpage><pub-id pub-id-type="doi">10.3897/zookeys.1081.71488</pub-id></mixed-citation></tp:treatment-meta><tp:nomenclature><label>﻿</label><tp:taxon-name>
              <object-id xmlns:xlink="http://www.w3.org/1999/xlink" content-type="arpha" xlink:type="simple">651F8F94-5957-552C-A118-F5A3D0AF891B</object-id>
              <tp:taxon-name-part taxon-name-part-type="genus" reg="Pristimantis">Pristimantis</tp:taxon-name-part>
              <tp:taxon-name-part taxon-name-part-type="species" reg="eriphus">eriphus</tp:taxon-name-part>
            </tp:taxon-name><tp:taxon-authority>
              complex
            </tp:taxon-authority><xref ref-type="fig" rid="F22">Figure 21</xref></tp:nomenclature><tp:treatment-sec sec-type="remarks" id="SECID0EUWBG"><title>Remarks.</title><p>One female specimen (<abbrev xmlns:xlink="http://www.w3.org/1999/xlink" xlink:title="División de Herpetología" id="ABBRID0E1WBG" xlink:type="simple">DHMECN</abbrev> 14436) with body size of 25.53 mm, a male specimen (DHMEN 14437) with body size of 11.37 mm and five male specimens (<abbrev xmlns:xlink="http://www.w3.org/1999/xlink" xlink:title="División de Herpetología" id="ABBRID0E5WBG" xlink:type="simple">DHMECN</abbrev> 14438- 14439-14487-14440-14441) of body sizes of 15.3 mm up to 22.91 mm, were collected on bush leaves and branches 170 cm from the ground, in Machay Reserve montane forests at elevations ranging from 2230 m to 2310 m. This species had already been registered in other EcoMinga Reserves, such as the Cerro Candelaria Reserve and the Río Zuñag Reserve. This species is characterised by having a conical tubercle on the upper eyelid and the heel and by having coppery to red iris in females, dark yellow in males.</p><fig id="F22" position="float" orientation="portrait"><object-id xmlns:xlink="http://www.w3.org/1999/xlink" content-type="doi" xlink:type="simple">10.3897/zookeys.1081.71488.figure21</object-id><object-id xmlns:xlink="http://www.w3.org/1999/xlink" content-type="arpha" xlink:type="simple">8B596E43-6BCF-5BEF-97CA-BBC7C75FDE0F</object-id><label>Figure 21.</label><caption><p><italic><tp:taxon-name><tp:taxon-name-part taxon-name-part-type="genus" reg="Pristimantis">Pristimantis</tp:taxon-name-part><tp:taxon-name-part taxon-name-part-type="species" reg="eriphus">eriphus</tp:taxon-name-part></tp:taxon-name></italic> complex. Female (<abbrev xmlns:xlink="http://www.w3.org/1999/xlink" xlink:title="División de Herpetología" id="ABBRID0EVXBG" xlink:type="simple">DHMECN</abbrev> 14437). <bold>A</bold> lateral view <bold>B</bold> frontal view, male (<abbrev xmlns:xlink="http://www.w3.org/1999/xlink" xlink:title="División de Herpetología" id="ABBRID0E4XBG" xlink:type="simple">DHMECN</abbrev> 14436) <bold>C</bold> lateral view. Photographs by Mario H. Yánez-Muñoz.</p></caption><graphic xmlns:xlink="http://www.w3.org/1999/xlink" xlink:href="zookeys-1081-035-g022.jpg" position="float" orientation="portrait" xlink:type="simple" id="oo_632341.jpg"><uri content-type="original_file" xlink:type="simple">https://binary.pensoft.net/fig/632341</uri></graphic></fig></tp:treatment-sec></tp:taxon-treatment>
