# Supplementary material for: ﻿Strong differentiation between amphibian communities on two adjacent mountains in the Upper Rio Pastaza watershed of Ecuador, with descriptions of two new species of terrestrial frogs
Source: Zookeys. 2022 Jan 10;1081:35–87. doi: 10.3897/zookeys.1081.71488 (PMC8763828; doi:10.3897/zookeys.1081.71488)
Supplement: XML Treatment for Pristimantis aff. gladiator [file zookeys.1081.71488-treatment13.xml]

<!DOCTYPE tp:taxon-treatment
  PUBLIC "-//TaxonX//DTD Taxonomic Treatment Publishing DTD v0 20100105//EN" "tax-treatment-NSO.dtd">
<tp:taxon-treatment xmlns:tp="http://www.plazi.org/taxpub"><tp:treatment-meta><kwd-group><label>Taxon classification</label><kwd>
                <named-content content-type="kingdom">Animalia</named-content>
              </kwd><kwd>
                <named-content content-type="order">Anura</named-content>
              </kwd><kwd>
                <named-content content-type="family">Strabomantidae</named-content>
              </kwd></kwd-group><mixed-citation publication-type="journal"><person-group><name><surname>Reyes-Puig1,2</surname><given-names>Juan Pablo</given-names></name><name><surname>Reyes-Puig1,3,4</surname><given-names>Carolina</given-names></name><name><surname>Franco-Mena5,6</surname><given-names>Daniela</given-names></name><name><surname>Jost2</surname><given-names>Lou</given-names></name><name><surname>Yánez-Muñoz1,2</surname><given-names>Mario H.</given-names></name></person-group><article-title>﻿Strong differentiation between amphibian communities on two adjacent mountains in the Upper Rio Pastaza watershed of Ecuador, with descriptions of two new species of terrestrial frogs</article-title><source>Zookeys</source><day>10</day><month>01</month><year>2022</year><volume>1081</volume><fpage>35</fpage><lpage>87</lpage><pub-id pub-id-type="doi">10.3897/zookeys.1081.71488</pub-id></mixed-citation></tp:treatment-meta><tp:nomenclature><label>﻿</label><tp:taxon-name>
              <object-id xmlns:xlink="http://www.w3.org/1999/xlink" content-type="arpha" xlink:type="simple">9036D788-C87C-54ED-BCAC-BB091B771E92</object-id>
              <tp:taxon-name-part taxon-name-part-type="genus" reg="Pristimantis">Pristimantis</tp:taxon-name-part>
              <tp:taxon-name-part taxon-name-part-type="uncertainty-rank">aff.</tp:taxon-name-part>
              <tp:taxon-name-part taxon-name-part-type="species" reg="gladiator">gladiator</tp:taxon-name-part>
            </tp:taxon-name><xref ref-type="fig" rid="F23">Figure 22</xref></tp:nomenclature><tp:treatment-sec sec-type="remarks" id="SECID0ETZBG"><title>Remarks.</title><p>Five female specimens (<abbrev xmlns:xlink="http://www.w3.org/1999/xlink" xlink:title="División de Herpetología" id="ABBRID0EZZBG" xlink:type="simple">DHMECN</abbrev> 14446, 14447, 14448, 14484, 14705) with body sizes of 13.58 mm up to 19.03 mm, three male specimens (<abbrev xmlns:xlink="http://www.w3.org/1999/xlink" xlink:title="División de Herpetología" id="ABBRID0E4ZBG" xlink:type="simple">DHMECN</abbrev> 14449-14450, 1486) with body sizes of 12.6 mm up to 15.02 mm and one specimen with undetermined sex (DHMECN14485) with a body size of 11.35 mm, were collected on the forest floor between the leaf litter and on a bromeliad leaf 30 cm from the ground, in the montane forests of the Machay Reserve at elevations between 2220 m to 3000 m. This species has been recorded in other localities, such as Cerro Candelaria Reserve, Chamana Reserve and Tungurahua Volcano; however, some preliminary phylogenetic analyses suggest that northern and southern forms correspond to distinct near-related species (Franco, in preparation). According to references and historical records, the speci­mens assigned to <italic><tp:taxon-name><tp:taxon-name-part taxon-name-part-type="genus" reg="Pristimantis">Pristimantis</tp:taxon-name-part><tp:taxon-name-part taxon-name-part-type="species" reg="festae">festae</tp:taxon-name-part></tp:taxon-name></italic> of the Tungurahua Volcano (<xref ref-type="bibr" rid="B22">Lynch and Duellman 1980</xref>) actually correspond to this new species, which, in its external morphology, is more similar to <italic><tp:taxon-name><tp:taxon-name-part taxon-name-part-type="genus" reg="Pristimantis">Pristimantis</tp:taxon-name-part><tp:taxon-name-part taxon-name-part-type="species" reg="gladiator">gladiator</tp:taxon-name-part></tp:taxon-name></italic>; however, the latter has a longer face-cloacal length and, according to osteological skull analysis, this species has other morphological differences.</p><fig id="F23" position="float" orientation="portrait"><object-id xmlns:xlink="http://www.w3.org/1999/xlink" content-type="doi" xlink:type="simple">10.3897/zookeys.1081.71488.figure22</object-id><object-id xmlns:xlink="http://www.w3.org/1999/xlink" content-type="arpha" xlink:type="simple">313E9DDD-3886-57CA-B6E2-6CB33504688E</object-id><label>Figure 22.</label><caption><p><italic><tp:taxon-name><tp:taxon-name-part taxon-name-part-type="genus" reg="Pristimantis">Pristimantis</tp:taxon-name-part><tp:taxon-name-part taxon-name-part-type="uncertainty-rank">aff</tp:taxon-name-part><tp:taxon-name-part taxon-name-part-type="species" reg="gladiator">gladiator</tp:taxon-name-part></tp:taxon-name></italic>. <bold>A</bold> lateral view and <bold>B</bold> frontal view of females (<abbrev xmlns:xlink="http://www.w3.org/1999/xlink" xlink:title="División de Herpetología" id="ABBRID0EV2BG" xlink:type="simple">DHMECN</abbrev> 14446) <bold>C</bold> dorsal view and <bold>D</bold> lateral view of male (<abbrev xmlns:xlink="http://www.w3.org/1999/xlink" xlink:title="División de Herpetología" id="ABBRID0E42BG" xlink:type="simple">DHMECN</abbrev> 14450). Photographs by Mario H. Yánez-Muñoz.</p></caption><graphic xmlns:xlink="http://www.w3.org/1999/xlink" xlink:href="zookeys-1081-035-g023.jpg" position="float" orientation="portrait" xlink:type="simple" id="oo_632342.jpg"><uri content-type="original_file" xlink:type="simple">https://binary.pensoft.net/fig/632342</uri></graphic></fig></tp:treatment-sec><ref-list><ref id="B22"><mixed-citation xmlns:xlink="http://www.w3.org/1999/xlink" xlink:type="simple"><person-group><name name-style="western"><surname>Lynch</surname><given-names>JD</given-names></name><name name-style="western"><surname>Duellman</surname><given-names>WE</given-names></name></person-group> (<year>1980</year>) The <italic><tp:taxon-name><tp:taxon-name-part taxon-name-part-type="genus">Eleutherodactylus</tp:taxon-name-part></tp:taxon-name></italic> of the Amazonian slopes of the Ecuadorian Andes (<tp:taxon-name><tp:taxon-name-part taxon-name-part-type="order">Anura</tp:taxon-name-part></tp:taxon-name>: <tp:taxon-name><tp:taxon-name-part taxon-name-part-type="family">Leptodactylidae</tp:taxon-name-part></tp:taxon-name>). Lawrence: University of Kansas, 90 pp. <ext-link xlink:href="10.5962/bhl.title.16222" ext-link-type="doi" xlink:type="simple">https://doi.org/10.5962/bhl.title.16222</ext-link></mixed-citation></ref></ref-list></tp:taxon-treatment>
