# Supplementary material for: ﻿Strong differentiation between amphibian communities on two adjacent mountains in the Upper Rio Pastaza watershed of Ecuador, with descriptions of two new species of terrestrial frogs
Source: Zookeys. 2022 Jan 10;1081:35–87. doi: 10.3897/zookeys.1081.71488 (PMC8763828; doi:10.3897/zookeys.1081.71488)
Supplement: XML Treatment for Pristimantis aff. eriphus [file zookeys.1081.71488-treatment14.xml]

<!DOCTYPE tp:taxon-treatment
  PUBLIC "-//TaxonX//DTD Taxonomic Treatment Publishing DTD v0 20100105//EN" "tax-treatment-NSO.dtd">
<tp:taxon-treatment xmlns:tp="http://www.plazi.org/taxpub"><tp:treatment-meta><kwd-group><label>Taxon classification</label><kwd>
                <named-content content-type="kingdom">Animalia</named-content>
              </kwd><kwd>
                <named-content content-type="order">Anura</named-content>
              </kwd><kwd>
                <named-content content-type="family">Strabomantidae</named-content>
              </kwd></kwd-group><mixed-citation publication-type="journal"><person-group><name><surname>Reyes-Puig1,2</surname><given-names>Juan Pablo</given-names></name><name><surname>Reyes-Puig1,3,4</surname><given-names>Carolina</given-names></name><name><surname>Franco-Mena5,6</surname><given-names>Daniela</given-names></name><name><surname>Jost2</surname><given-names>Lou</given-names></name><name><surname>Yánez-Muñoz1,2</surname><given-names>Mario H.</given-names></name></person-group><article-title>﻿Strong differentiation between amphibian communities on two adjacent mountains in the Upper Rio Pastaza watershed of Ecuador, with descriptions of two new species of terrestrial frogs</article-title><source>Zookeys</source><day>10</day><month>01</month><year>2022</year><volume>1081</volume><fpage>35</fpage><lpage>87</lpage><pub-id pub-id-type="doi">10.3897/zookeys.1081.71488</pub-id></mixed-citation></tp:treatment-meta><tp:nomenclature><label>﻿</label><tp:taxon-name>
              <object-id xmlns:xlink="http://www.w3.org/1999/xlink" content-type="arpha" xlink:type="simple">33422455-F303-5F87-B1DE-1B1EEAC325A8</object-id>
              <tp:taxon-name-part taxon-name-part-type="genus" reg="Pristimantis">Pristimantis</tp:taxon-name-part>
              <tp:taxon-name-part taxon-name-part-type="uncertainty-rank">aff.</tp:taxon-name-part>
              <tp:taxon-name-part taxon-name-part-type="species" reg="eriphus">eriphus</tp:taxon-name-part>
            </tp:taxon-name><xref ref-type="fig" rid="F24">Figure 23</xref></tp:nomenclature><tp:treatment-sec sec-type="remarks" id="SECID0ER4BG"><title>Remarks.</title><p>Two male specimens (<abbrev xmlns:xlink="http://www.w3.org/1999/xlink" xlink:title="División de Herpetología" id="ABBRID0EX4BG" xlink:type="simple">DHMECN</abbrev> 14443-14706) with a body size of 15.77 to 19.43 mm and one female specimen (<abbrev xmlns:xlink="http://www.w3.org/1999/xlink" xlink:title="División de Herpetología" id="ABBRID0E24BG" xlink:type="simple">DHMECN</abbrev> 14707) with a body size of 19.71 mm were collected on bush leaves at 100 cm from the ground, in the montane forests of the Machay Reserve at 2430 m elevation. The external morphology and colouration pattern are somewhat similar to <italic><tp:taxon-name><tp:taxon-name-part taxon-name-part-type="genus" reg="Pristimantis">Pristimantis</tp:taxon-name-part><tp:taxon-name-part taxon-name-part-type="species" reg="eriphus">eriphus</tp:taxon-name-part></tp:taxon-name></italic>; however, the latter has red eyes and white spots in the groin, as opposed to the yellowish spots and coppery yellow iris of the present species.</p><fig id="F24" position="float" orientation="portrait"><object-id xmlns:xlink="http://www.w3.org/1999/xlink" content-type="doi" xlink:type="simple">10.3897/zookeys.1081.71488.figure23</object-id><object-id xmlns:xlink="http://www.w3.org/1999/xlink" content-type="arpha" xlink:type="simple">D5856766-F795-515A-99AB-F6FFF5D2F84D</object-id><label>Figure 23.</label><caption><p><tp:taxon-name><tp:taxon-name-part taxon-name-part-type="genus" reg="Prisitmantis">Prisitmantis</tp:taxon-name-part></tp:taxon-name> sp. aff. <tp:taxon-name><tp:taxon-name-part taxon-name-part-type="genus" reg="Prisitmantis"/><tp:taxon-name-part taxon-name-part-type="species" reg="eriphus">eriphus</tp:taxon-name-part></tp:taxon-name>. Lateral view of male (<abbrev xmlns:xlink="http://www.w3.org/1999/xlink" xlink:title="División de Herpetología" id="ABBRID0EB6BG" xlink:type="simple">DHMECN</abbrev> 14443) Photograph by Mario H. Yánez-Muñoz.</p></caption><graphic xmlns:xlink="http://www.w3.org/1999/xlink" xlink:href="zookeys-1081-035-g024.jpg" position="float" orientation="portrait" xlink:type="simple" id="oo_632343.jpg"><uri content-type="original_file" xlink:type="simple">https://binary.pensoft.net/fig/632343</uri></graphic></fig></tp:treatment-sec></tp:taxon-treatment>
