# Supplementary material for: ﻿Strong differentiation between amphibian communities on two adjacent mountains in the Upper Rio Pastaza watershed of Ecuador, with descriptions of two new species of terrestrial frogs
Source: Zookeys. 2022 Jan 10;1081:35–87. doi: 10.3897/zookeys.1081.71488 (PMC8763828; doi:10.3897/zookeys.1081.71488)
Supplement: XML Treatment for Pristimantis [file zookeys.1081.71488-treatment17.xml]

<!DOCTYPE tp:taxon-treatment
  PUBLIC "-//TaxonX//DTD Taxonomic Treatment Publishing DTD v0 20100105//EN" "tax-treatment-NSO.dtd">
<tp:taxon-treatment xmlns:tp="http://www.plazi.org/taxpub"><tp:treatment-meta><kwd-group><label>Taxon classification</label><kwd>
                <named-content content-type="kingdom">Animalia</named-content>
              </kwd><kwd>
                <named-content content-type="order">Anura</named-content>
              </kwd><kwd>
                <named-content content-type="family">Strabomantidae</named-content>
              </kwd></kwd-group><mixed-citation publication-type="journal"><person-group><name><surname>Reyes-Puig1,2</surname><given-names>Juan Pablo</given-names></name><name><surname>Reyes-Puig1,3,4</surname><given-names>Carolina</given-names></name><name><surname>Franco-Mena5,6</surname><given-names>Daniela</given-names></name><name><surname>Jost2</surname><given-names>Lou</given-names></name><name><surname>Yánez-Muñoz1,2</surname><given-names>Mario H.</given-names></name></person-group><article-title>﻿Strong differentiation between amphibian communities on two adjacent mountains in the Upper Rio Pastaza watershed of Ecuador, with descriptions of two new species of terrestrial frogs</article-title><source>Zookeys</source><day>10</day><month>01</month><year>2022</year><volume>1081</volume><fpage>35</fpage><lpage>87</lpage><pub-id pub-id-type="doi">10.3897/zookeys.1081.71488</pub-id></mixed-citation></tp:treatment-meta><tp:nomenclature><label>﻿</label><tp:taxon-name>
              <object-id xmlns:xlink="http://www.w3.org/1999/xlink" content-type="arpha" xlink:type="simple">BE1325D7-6495-55DC-8465-0BB06AB2A89A</object-id>
              <tp:taxon-name-part taxon-name-part-type="genus" reg="Pristimantis">Pristimantis</tp:taxon-name-part>
            </tp:taxon-name><tp:taxon-authority>sp. A</tp:taxon-authority><xref ref-type="fig" rid="F27">Figure 26</xref></tp:nomenclature><tp:treatment-sec sec-type="remarks" id="SECID0ERGAI"><title>Remarks.</title><p>We recorded a specimen (<abbrev xmlns:xlink="http://www.w3.org/1999/xlink" xlink:title="División de Herpetología" id="ABBRID0EXGAI" xlink:type="simple">DHMECN</abbrev> 14455) of body size of 11.67 mm, collected on bush leaves in the montane forests of the Machay Reserve at 3030 m elevation. This species is characterised by having conical tubercles on all dorsal surfaces with green and brown tones on the body and also presenting a rostral papilla at the tip of the snout.</p><fig id="F27" position="float" orientation="portrait"><object-id xmlns:xlink="http://www.w3.org/1999/xlink" content-type="doi" xlink:type="simple">10.3897/zookeys.1081.71488.figure26</object-id><object-id xmlns:xlink="http://www.w3.org/1999/xlink" content-type="arpha" xlink:type="simple">24245C16-1739-5C70-B0EB-5EA5C123AA33</object-id><label>Figure 26.</label><caption><p><italic><tp:taxon-name><tp:taxon-name-part taxon-name-part-type="genus" reg="Pristimantis">Pristimantis</tp:taxon-name-part></tp:taxon-name></italic> sp. A. (<abbrev xmlns:xlink="http://www.w3.org/1999/xlink" xlink:title="División de Herpetología" id="ABBRID0EKHAI" xlink:type="simple">DHMECN</abbrev> 14455). <bold>A</bold> frontal view <bold>B</bold> lateral view <bold>C</bold> ventral view <bold>D</bold> detail of the head <bold>E</bold> lateral and dorsal view <bold>F</bold> ventral view of not collected specimen. Photographs by Lou Jost.</p></caption><graphic xmlns:xlink="http://www.w3.org/1999/xlink" xlink:href="zookeys-1081-035-g027.jpg" position="float" orientation="portrait" xlink:type="simple" id="oo_632346.jpg"><uri content-type="original_file" xlink:type="simple">https://binary.pensoft.net/fig/632346</uri></graphic></fig></tp:treatment-sec></tp:taxon-treatment>
