# Supplementary material for: ﻿Strong differentiation between amphibian communities on two adjacent mountains in the Upper Rio Pastaza watershed of Ecuador, with descriptions of two new species of terrestrial frogs
Source: Zookeys. 2022 Jan 10;1081:35–87. doi: 10.3897/zookeys.1081.71488 (PMC8763828; doi:10.3897/zookeys.1081.71488)
Supplement: XML Treatment for Pristimantis [file zookeys.1081.71488-treatment20.xml]

<!DOCTYPE tp:taxon-treatment
  PUBLIC "-//TaxonX//DTD Taxonomic Treatment Publishing DTD v0 20100105//EN" "tax-treatment-NSO.dtd">
<tp:taxon-treatment xmlns:tp="http://www.plazi.org/taxpub"><tp:treatment-meta><kwd-group><label>Taxon classification</label><kwd>
                <named-content content-type="kingdom">Animalia</named-content>
              </kwd><kwd>
                <named-content content-type="order">Anura</named-content>
              </kwd><kwd>
                <named-content content-type="family">Strabomantidae</named-content>
              </kwd></kwd-group><mixed-citation publication-type="journal"><person-group><name><surname>Reyes-Puig1,2</surname><given-names>Juan Pablo</given-names></name><name><surname>Reyes-Puig1,3,4</surname><given-names>Carolina</given-names></name><name><surname>Franco-Mena5,6</surname><given-names>Daniela</given-names></name><name><surname>Jost2</surname><given-names>Lou</given-names></name><name><surname>Yánez-Muñoz1,2</surname><given-names>Mario H.</given-names></name></person-group><article-title>﻿Strong differentiation between amphibian communities on two adjacent mountains in the Upper Rio Pastaza watershed of Ecuador, with descriptions of two new species of terrestrial frogs</article-title><source>Zookeys</source><day>10</day><month>01</month><year>2022</year><volume>1081</volume><fpage>35</fpage><lpage>87</lpage><pub-id pub-id-type="doi">10.3897/zookeys.1081.71488</pub-id></mixed-citation></tp:treatment-meta><tp:nomenclature><label>﻿</label><tp:taxon-name>
              <object-id xmlns:xlink="http://www.w3.org/1999/xlink" content-type="arpha" xlink:type="simple">B449C9E8-F6A2-5E62-9934-D3E90D22FEA0</object-id>
              <tp:taxon-name-part taxon-name-part-type="genus" reg="Pristimantis">Pristimantis</tp:taxon-name-part>
            </tp:taxon-name><tp:taxon-authority>sp. D</tp:taxon-authority><xref ref-type="fig" rid="F30">Figure 29</xref></tp:nomenclature><tp:treatment-sec sec-type="remarks" id="SECID0EKOAI"><title>Remarks.</title><p>We recorded two female specimens (<abbrev xmlns:xlink="http://www.w3.org/1999/xlink" xlink:title="División de Herpetología" id="ABBRID0EQOAI" xlink:type="simple">DHMECN</abbrev> 14466-14703) with body sizes of 34.94 mm to 39.44 mm, four juvenile specimens (<abbrev xmlns:xlink="http://www.w3.org/1999/xlink" xlink:title="División de Herpetología" id="ABBRID0EUOAI" xlink:type="simple">DHMECN</abbrev> 14472-14473-14474-14475) with body sizes of 14.29 mm to 16.25 mm and six male specimens (<abbrev xmlns:xlink="http://www.w3.org/1999/xlink" xlink:title="División de Herpetología" id="ABBRID0EYOAI" xlink:type="simple">DHMECN</abbrev> 14467-14469-14468-14470-14471, 14704) with body sizes of 20.35 mm to 27.5 mm. The specimens were collected on leaves and branches of shrubs, bromeliads, ferns, and bulrush between 50 cm and 175 cm from the ground, in the montane forests of the Machay Reserve at elevations between 1990 to 3000 m above sea level. This species in its external morphology resembles the <italic><tp:taxon-name><tp:taxon-name-part taxon-name-part-type="genus" reg="Pristimantis">Pristimantis</tp:taxon-name-part><tp:taxon-name-part taxon-name-part-type="species" reg="devillei">devillei</tp:taxon-name-part></tp:taxon-name></italic> group; however, <italic><tp:taxon-name><tp:taxon-name-part taxon-name-part-type="genus" reg="Pristimantis">Pristimantis</tp:taxon-name-part></tp:taxon-name></italic> sp. D exhibits tubercles on the upper eyelids and on the external edge of the tarsus.</p><fig id="F30" position="float" orientation="portrait"><object-id xmlns:xlink="http://www.w3.org/1999/xlink" content-type="doi" xlink:type="simple">10.3897/zookeys.1081.71488.figure29</object-id><object-id xmlns:xlink="http://www.w3.org/1999/xlink" content-type="arpha" xlink:type="simple">B9F24ACA-B585-5A1B-A6B4-E53A48605850</object-id><label>Figure 29.</label><caption><p><italic><tp:taxon-name><tp:taxon-name-part taxon-name-part-type="genus" reg="Pristimantis">Pristimantis</tp:taxon-name-part></tp:taxon-name></italic> sp. D. Female (<abbrev xmlns:xlink="http://www.w3.org/1999/xlink" xlink:title="División de Herpetología" id="ABBRID0E4PAI" xlink:type="simple">DHMECN</abbrev> 14466). <bold>A</bold> lateral view <bold>B</bold> frontal view <bold>C</bold> dorsal view <bold>D</bold> ventral view. Photographs by Mario H. Yánez-Muñoz.</p></caption><graphic xmlns:xlink="http://www.w3.org/1999/xlink" xlink:href="zookeys-1081-035-g030.jpg" position="float" orientation="portrait" xlink:type="simple" id="oo_632349.jpg"><uri content-type="original_file" xlink:type="simple">https://binary.pensoft.net/fig/632349</uri></graphic></fig></tp:treatment-sec></tp:taxon-treatment>
