# Supplementary material for: ﻿Strong differentiation between amphibian communities on two adjacent mountains in the Upper Rio Pastaza watershed of Ecuador, with descriptions of two new species of terrestrial frogs
Source: Zookeys. 2022 Jan 10;1081:35–87. doi: 10.3897/zookeys.1081.71488 (PMC8763828; doi:10.3897/zookeys.1081.71488)
Supplement: XML Treatment for Pristimantis maryanneae [file zookeys.1081.71488-treatment22.xml]

<!DOCTYPE tp:taxon-treatment
  PUBLIC "-//TaxonX//DTD Taxonomic Treatment Publishing DTD v0 20100105//EN" "tax-treatment-NSO.dtd">
<tp:taxon-treatment xmlns:tp="http://www.plazi.org/taxpub"><tp:treatment-meta><kwd-group><label>Taxon classification</label><kwd>
                <named-content content-type="kingdom">Animalia</named-content>
              </kwd><kwd>
                <named-content content-type="order">Anura</named-content>
              </kwd><kwd>
                <named-content content-type="family">Strabomantidae</named-content>
              </kwd></kwd-group><mixed-citation publication-type="journal"><person-group><name><surname>Reyes-Puig1,2</surname><given-names>Juan Pablo</given-names></name><name><surname>Reyes-Puig1,3,4</surname><given-names>Carolina</given-names></name><name><surname>Franco-Mena5,6</surname><given-names>Daniela</given-names></name><name><surname>Jost2</surname><given-names>Lou</given-names></name><name><surname>Yánez-Muñoz1,2</surname><given-names>Mario H.</given-names></name></person-group><article-title>﻿Strong differentiation between amphibian communities on two adjacent mountains in the Upper Rio Pastaza watershed of Ecuador, with descriptions of two new species of terrestrial frogs</article-title><source>Zookeys</source><day>10</day><month>01</month><year>2022</year><volume>1081</volume><fpage>35</fpage><lpage>87</lpage><pub-id pub-id-type="doi">10.3897/zookeys.1081.71488</pub-id></mixed-citation></tp:treatment-meta><tp:nomenclature><label>﻿</label><tp:taxon-name>
              <object-id xmlns:xlink="http://www.w3.org/1999/xlink" content-type="arpha" xlink:type="simple">F67F2ED7-9509-5765-AFAA-95EFB4430C41</object-id>
              <tp:taxon-name-part taxon-name-part-type="genus" reg="Pristimantis">Pristimantis</tp:taxon-name-part>
              <tp:taxon-name-part taxon-name-part-type="species" reg="maryanneae">maryanneae</tp:taxon-name-part>
              <object-id xmlns:xlink="http://www.w3.org/1999/xlink" content-type="zoobank" xlink:type="simple">http://zoobank.org/B1BBBC68-DE12-419B-BFDD-8DE2863EB1C5</object-id>
            </tp:taxon-name><tp:taxon-status xmlns:xlink="http://www.w3.org/1999/xlink" xlink:type="simple">sp. nov</tp:taxon-status><xref ref-type="fig" rid="F32">Figures 31</xref><xref ref-type="fig" rid="F33">, 32</xref><xref ref-type="fig" rid="F34">, 33 Proposed standard English name: Maryanne’s Robber Frog Proposed standard Spanish name: Cutín de Maryanne</xref></tp:nomenclature><tp:treatment-sec sec-type="material" id="SECID0EJVAI"><title>Material examined.</title><p><bold><italic>Holotype</italic>.</bold><abbrev xmlns:xlink="http://www.w3.org/1999/xlink" xlink:title="División de Herpetología" id="ABBRID0EUVAI" xlink:type="simple">DHMECN</abbrev> 14454 (adult male Fig. <xref ref-type="fig" rid="F33">32</xref>), collected by Mario Yánez, Juan Pablo Reyes-Puig and Daniela Franco-Mena, in the Naturetrek Vizcaya Reserve, Ulba Parish, Baños township, Tungurahua Province, Republic of Ecuador (<named-content xmlns:xlink="http://www.w3.org/1999/xlink" content-type="dwc:verbatimCoordinates" xlink:type="simple"><named-content content-type="geo-json" specific-use="{&#34;type&#34;:&#34;Point&#34;,&#34;coordinates&#34;:[-78.393533,-1.357750]}" id="NCID0E6VAI" xlink:type="simple">-1.357750, -78.393533</named-content></named-content>; 2404 m elev.) on 26 February 2018.</p><fig id="F32" position="float" orientation="portrait"><object-id xmlns:xlink="http://www.w3.org/1999/xlink" content-type="doi" xlink:type="simple">10.3897/zookeys.1081.71488.figure31</object-id><object-id xmlns:xlink="http://www.w3.org/1999/xlink" content-type="arpha" xlink:type="simple">0CCD4A84-400C-5518-8EF0-9A52A23C6ED7</object-id><label>Figure 31.</label><caption><p><italic><tp:taxon-name><tp:taxon-name-part taxon-name-part-type="genus" reg="Pristimantis">Pristimantis</tp:taxon-name-part><tp:taxon-name-part taxon-name-part-type="species" reg="maryanneae">maryanneae</tp:taxon-name-part></tp:taxon-name></italic> sp. nov. (<abbrev xmlns:xlink="http://www.w3.org/1999/xlink" xlink:title="División de Herpetología" id="ABBRID0EXWAI" xlink:type="simple">DHMECN</abbrev> 14454), adult, male holotype <abbrev xmlns:xlink="http://www.w3.org/1999/xlink" xlink:title="snout-vent length" id="ABBRID0E2WAI" xlink:type="simple">SVL</abbrev> = 17.9 mm <bold>A</bold> dorsal view <bold>B</bold> ventral view <bold>C</bold> lateral view. Photographs by Mario H. Yánez-Muñoz.</p></caption><graphic xmlns:xlink="http://www.w3.org/1999/xlink" xlink:href="zookeys-1081-035-g032.jpg" position="float" orientation="portrait" xlink:type="simple" id="oo_632351.jpg"><uri content-type="original_file" xlink:type="simple">https://binary.pensoft.net/fig/632351</uri></graphic></fig><fig id="F33" position="float" orientation="portrait"><object-id xmlns:xlink="http://www.w3.org/1999/xlink" content-type="doi" xlink:type="simple">10.3897/zookeys.1081.71488.figure32</object-id><object-id xmlns:xlink="http://www.w3.org/1999/xlink" content-type="arpha" xlink:type="simple">3213A757-72BA-51A4-974B-BCCF14D67A0B</object-id><label>Figure 32.</label><caption><p><italic><tp:taxon-name><tp:taxon-name-part taxon-name-part-type="genus" reg="Pristimantis">Pristimantis</tp:taxon-name-part><tp:taxon-name-part taxon-name-part-type="species" reg="maryanneae">maryanneae</tp:taxon-name-part></tp:taxon-name></italic> sp. nov. (<abbrev xmlns:xlink="http://www.w3.org/1999/xlink" xlink:title="División de Herpetología" id="ABBRID0E4XAI" xlink:type="simple">DHMECN</abbrev> 14454), adult male, holotype <bold>A</bold> palmar surface detail <bold>B</bold> plantar surface detail Photographs by Mario H. Yánez-Muñoz.</p></caption><graphic xmlns:xlink="http://www.w3.org/1999/xlink" xlink:href="zookeys-1081-035-g033.jpg" position="float" orientation="portrait" xlink:type="simple" id="oo_632352.jpg"><uri content-type="original_file" xlink:type="simple">https://binary.pensoft.net/fig/632352</uri></graphic></fig><p><bold><italic>Paratypes</italic></bold> (1 female, 3 males). <abbrev xmlns:xlink="http://www.w3.org/1999/xlink" xlink:title="División de Herpetología" id="ABBRID0ERYAI" xlink:type="simple">DHMECN</abbrev> 14451 (♂ adult male), <abbrev xmlns:xlink="http://www.w3.org/1999/xlink" xlink:title="División de Herpetología" id="ABBRID0EVYAI" xlink:type="simple">DHMECN</abbrev> 14453 (juvenile), with same location data as the holotype; <abbrev xmlns:xlink="http://www.w3.org/1999/xlink" xlink:title="División de Herpetología" id="ABBRID0EZYAI" xlink:type="simple">DHMECN</abbrev> 14452 (♂ adult male) with same location data as the holotype, collected on 27 February 2018 and <abbrev xmlns:xlink="http://www.w3.org/1999/xlink" xlink:title="División de Herpetología" id="ABBRID0E4YAI" xlink:type="simple">DHMECN</abbrev> 14550 (♀ adult female) with the same location data as the holotype, collected on 15 February 2018.</p></tp:treatment-sec><tp:treatment-sec sec-type="Generic placement" id="SECID0EBZAI"><title>Generic placement.</title><p>We assign the new species to <italic><tp:taxon-name><tp:taxon-name-part taxon-name-part-type="genus" reg="Pristimantis">Pristimantis</tp:taxon-name-part></tp:taxon-name></italic>, based on having head about as wide as body; cranial crests absent; dentigerous process of vomers present; “S” condition of the adductor muscles; terminal discs on digits, bearing well-defined circumferential grooves, supported by T-shaped terminal phalanges; Toe V as long as, or longer than, Toe III; and subarticular tubercles not protruding (Hedges 2008).</p></tp:treatment-sec><tp:treatment-sec sec-type="diagnosis" id="SECID0EOZAI"><title>Diagnosis.</title><p><italic><tp:taxon-name><tp:taxon-name-part taxon-name-part-type="genus" reg="Pristimantis">Pristimantis</tp:taxon-name-part><tp:taxon-name-part taxon-name-part-type="species" reg="maryanneae">maryanneae</tp:taxon-name-part></tp:taxon-name></italic> can be distinguished from other <italic><tp:taxon-name><tp:taxon-name-part taxon-name-part-type="genus" reg="Pristimantis">Pristimantis</tp:taxon-name-part></tp:taxon-name></italic> by the following character combination: (1) skin on dorsum finely shagreen, with flat and low warts, weak and fine sacral fold, composed of some low warts, two pairs of scapular tubercles diagonal aligned behind the eye; venter areolate with pustules, discoidal fold present; (2) tympanum absent, hidden beneath the skin; tympanic anulus visible under the skin measuring 25% of the eye diameter; (3) snout short, rounded in dorsal and lateral profile; (4) upper eyelid with 2–3 subconical tubercles (rounded in preservative); upper eyelid wider than interorbital distance; cranial crests absent; (5) dentigerous process of vomer present, oblique in outline with 2–3 oval teeth; (6) males without vocal slits, no nuptial pads; (7) Finger I shorter than II; digital pads expanded; (8) fingers with weakly defined laterals fringes; (9) forearms with small ulnar subconical tubercles; (10) heel bearing a small subconical tubercle; outer edge of tarsus bearing small subconical tubercles, inner tarsal fold absent; (11) two metatarsal tubercles, inner oval twice or three times larger than outer oval that is subconical; (12) toes without lateral fringes; supernumerary tubercles present, Toe V larger than III, does not reach distal subarticular tubercle of Toe IV; (13) dorsal colouration dark grey to grey with green marks, with transverse dark brown marks, with a chevron and irregular “H” shaped marks, flanks with cream diagonal bands, shanks with cream diagonal bands and light brown interspaces, hind-limbs with grey transverse bands and dark brown interspaces; ventral colouration dirty cream with a line along middle of the venter, chin and outer mandibula mottled with dark brown marks, iris light brown to grey with black reticulation and horizontal coppery stripe and (14) <abbrev xmlns:xlink="http://www.w3.org/1999/xlink" xlink:title="snout-vent length" id="ABBRID0EG1AI" xlink:type="simple">SVL</abbrev> males 17.61–17.8 mm; female 21.06mm.</p></tp:treatment-sec><tp:treatment-sec sec-type="comparisons" id="SECID0EK1AI"><title>Comparisons with other species.</title><p>(Fig. <xref ref-type="fig" rid="F34">33</xref>) The condition of the hidden tympanum is a distinctive characteristic that differentiates <italic><tp:taxon-name><tp:taxon-name-part taxon-name-part-type="genus" reg="Pristimantis">Pristimantis</tp:taxon-name-part><tp:taxon-name-part taxon-name-part-type="species" reg="maryanneae">maryanneae</tp:taxon-name-part></tp:taxon-name></italic> from other <italic><tp:taxon-name><tp:taxon-name-part taxon-name-part-type="genus" reg="Pristimantis">Pristimantis</tp:taxon-name-part></tp:taxon-name></italic> within the eastern versant of the Andes in central Ecuador. Only <italic><tp:taxon-name><tp:taxon-name-part taxon-name-part-type="genus" reg="Pristimantis">P.</tp:taxon-name-part><tp:taxon-name-part taxon-name-part-type="species" reg="ventrimarmoratus">ventrimarmoratus</tp:taxon-name-part></tp:taxon-name></italic> shares the condition of the tympanum; however, the ventral colouration of that species is composed of large black and white marks and the hidden surfaces have orange and yellow marks. <italic><tp:taxon-name><tp:taxon-name-part taxon-name-part-type="genus" reg="Pristimantis">Pristimantis</tp:taxon-name-part></tp:taxon-name></italic> sp from El Encanto have different iris and ventral colour patterns. <italic><tp:taxon-name><tp:taxon-name-part taxon-name-part-type="genus" reg="Pristimantis">Pristimantis</tp:taxon-name-part><tp:taxon-name-part taxon-name-part-type="species" reg="maryannaeae">maryannaeae</tp:taxon-name-part></tp:taxon-name></italic> does not exhibit flash colours on the venter, groin and hidden surfaces. Externally the new species resembles <italic><tp:taxon-name><tp:taxon-name-part taxon-name-part-type="genus" reg="Pristimantis">Pristimantis</tp:taxon-name-part><tp:taxon-name-part taxon-name-part-type="species" reg="verecundus">verecundus</tp:taxon-name-part></tp:taxon-name></italic> (<xref ref-type="bibr" rid="B21">Lynch and Burrowes 1990</xref>) and <italic><tp:taxon-name><tp:taxon-name-part taxon-name-part-type="genus" reg="Pristimantis">P.</tp:taxon-name-part><tp:taxon-name-part taxon-name-part-type="species" reg="mutabilis">mutabilis</tp:taxon-name-part></tp:taxon-name></italic> (<xref ref-type="bibr" rid="B12">Guayasamin et al. 2015</xref>) from north-western Ecuador; however, these species have extremely opposite distributions, dorsolateral folds, reddish colours on the groin in <italic><tp:taxon-name><tp:taxon-name-part taxon-name-part-type="genus" reg="Pristimantis">P.</tp:taxon-name-part><tp:taxon-name-part taxon-name-part-type="species" reg="mutabilis">mutabilis</tp:taxon-name-part></tp:taxon-name></italic> and both have a tympanum, in contrast to <italic><tp:taxon-name><tp:taxon-name-part taxon-name-part-type="genus" reg="Pristimantis">P.</tp:taxon-name-part><tp:taxon-name-part taxon-name-part-type="species" reg="maryaneae">maryaneae</tp:taxon-name-part></tp:taxon-name></italic>.</p><fig id="F34" position="float" orientation="portrait"><object-id xmlns:xlink="http://www.w3.org/1999/xlink" content-type="doi" xlink:type="simple">10.3897/zookeys.1081.71488.figure33</object-id><object-id xmlns:xlink="http://www.w3.org/1999/xlink" content-type="arpha" xlink:type="simple">52F3CEC1-D54B-5DE7-90DA-F789D0EEC5C4</object-id><label>Figure 33.</label><caption><p>Live photograps of new species and comparison with similar <italic><tp:taxon-name><tp:taxon-name-part taxon-name-part-type="genus" reg="Pristimantis">Pristimantis</tp:taxon-name-part></tp:taxon-name></italic> frogs in the region <bold>A</bold><italic><tp:taxon-name><tp:taxon-name-part taxon-name-part-type="genus" reg="Pristimantis">Pristimantis</tp:taxon-name-part><tp:taxon-name-part taxon-name-part-type="species" reg="burtoniorum">burtoniorum</tp:taxon-name-part></tp:taxon-name></italic> sp. nov. (<abbrev xmlns:xlink="http://www.w3.org/1999/xlink" xlink:title="División de Herpetología" id="ABBRID0ET5AI" xlink:type="simple">DHMECN</abbrev> 16220 from Machay Reserve Cerro Mayordomo.) <bold>B</bold><italic><tp:taxon-name><tp:taxon-name-part taxon-name-part-type="genus" reg="Pristimantis">P.</tp:taxon-name-part><tp:taxon-name-part taxon-name-part-type="species" reg="maryanneae">maryanneae</tp:taxon-name-part></tp:taxon-name></italic> sp. nov. (<abbrev xmlns:xlink="http://www.w3.org/1999/xlink" xlink:title="División de Herpetología" id="ABBRID0EE6AI" xlink:type="simple">DHMECN</abbrev> 14454 from Naturetrek Vizcaya Reserve) <bold>C</bold><italic><tp:taxon-name><tp:taxon-name-part taxon-name-part-type="genus" reg="Pristimantis">P.</tp:taxon-name-part><tp:taxon-name-part taxon-name-part-type="species" reg="prolatus">prolatus</tp:taxon-name-part></tp:taxon-name></italic> (<abbrev xmlns:xlink="http://www.w3.org/1999/xlink" xlink:title="División de Herpetología" id="ABBRID0EV6AI" xlink:type="simple">DHMECN</abbrev> 16244 from El Encanto) <bold>D</bold><italic><tp:taxon-name><tp:taxon-name-part taxon-name-part-type="genus" reg="Pristimantis">P.</tp:taxon-name-part><tp:taxon-name-part taxon-name-part-type="species" reg="albujai">albujai</tp:taxon-name-part></tp:taxon-name></italic> (<abbrev xmlns:xlink="http://www.w3.org/1999/xlink" xlink:title="División de Herpetología" id="ABBRID0EGABI" xlink:type="simple">DHMECN</abbrev> 12245 from Sardinayacu river) <bold>E</bold><italic><tp:taxon-name><tp:taxon-name-part taxon-name-part-type="genus" reg="Pristimantis">P.</tp:taxon-name-part><tp:taxon-name-part taxon-name-part-type="species" reg="tungurahua">tungurahua</tp:taxon-name-part></tp:taxon-name></italic> (<abbrev xmlns:xlink="http://www.w3.org/1999/xlink" xlink:title="División de Herpetología" id="ABBRID0EXABI" xlink:type="simple">DHMECN</abbrev> 15224 from Naturetrek Vizcaya Reserve) <bold>F</bold><italic><tp:taxon-name><tp:taxon-name-part taxon-name-part-type="genus" reg="Pristimantis">P.</tp:taxon-name-part><tp:taxon-name-part taxon-name-part-type="species" reg="puruscafeum">puruscafeum</tp:taxon-name-part></tp:taxon-name></italic> (not collected from Cerro Candelaria Reserve) <bold>G</bold><italic><tp:taxon-name><tp:taxon-name-part taxon-name-part-type="genus" reg="Pristimantis">P.</tp:taxon-name-part><tp:taxon-name-part taxon-name-part-type="species" reg="sacharuna">sacharuna</tp:taxon-name-part></tp:taxon-name></italic> (<abbrev xmlns:xlink="http://www.w3.org/1999/xlink" xlink:title="División de Herpetología" id="ABBRID0EVBBI" xlink:type="simple">DHMECN</abbrev> 16723 from Rio Zuñag Reserve) <bold>H</bold><italic><tp:taxon-name><tp:taxon-name-part taxon-name-part-type="genus" reg="Pristimantis">P.</tp:taxon-name-part><tp:taxon-name-part taxon-name-part-type="species" reg="ventrimarmoratus">ventrimarmoratus</tp:taxon-name-part></tp:taxon-name></italic> not collected from Río Zuñag Reserve <bold>I</bold><italic><tp:taxon-name><tp:taxon-name-part taxon-name-part-type="genus" reg="Pristimantis">Pristimantis</tp:taxon-name-part></tp:taxon-name></italic> sp (<abbrev xmlns:xlink="http://www.w3.org/1999/xlink" xlink:title="División de Herpetología" id="ABBRID0EPCBI" xlink:type="simple">DHMECN</abbrev> 16250 from El Encanto) . Photographs Juan Pablo Reyes Puig, Mario Yánez Muñoz, Jorge Brito and Lou Jost.</p></caption><graphic xmlns:xlink="http://www.w3.org/1999/xlink" xlink:href="zookeys-1081-035-g034.jpg" position="float" orientation="portrait" xlink:type="simple" id="oo_632353.jpg"><uri content-type="original_file" xlink:type="simple">https://binary.pensoft.net/fig/632353</uri></graphic></fig></tp:treatment-sec><tp:treatment-sec sec-type="description" id="SECID0EYCBI"><title>Description of the holotype.</title><p>(Figs <xref ref-type="fig" rid="F32">31</xref>, <xref ref-type="fig" rid="F33">32</xref>) Adult male (measurements in mm): <abbrev xmlns:xlink="http://www.w3.org/1999/xlink" xlink:title="snout-vent length" id="ABBRID0EGDBI" xlink:type="simple">SVL</abbrev> 17.86; tibia length 9.07; foot length 9.18; head length 7.34; head width 6.78; upper eyelid width 1.97; interorbital distance 2.5; internarial distance 1.96; eye-nostril distance 1.81; eye diameter 2.35; tympanum diameter 0.79; hand length 5.08. Head longer than wide, length 41.6% <abbrev xmlns:xlink="http://www.w3.org/1999/xlink" xlink:title="snout-vent length" id="ABBRID0EKDBI" xlink:type="simple">SVL</abbrev>, wide 38% <abbrev xmlns:xlink="http://www.w3.org/1999/xlink" xlink:title="snout-vent length" id="ABBRID0EODBI" xlink:type="simple">SVL</abbrev>; snout rounded in dorsal and lateral view (Fig. <xref ref-type="fig" rid="F32">31</xref>). Eye-nostril distance 10.13% <abbrev xmlns:xlink="http://www.w3.org/1999/xlink" xlink:title="snout-vent length" id="ABBRID0EWDBI" xlink:type="simple">SVL</abbrev>; canthus rostralis concave and loreal region slightly concave; nostril slightly protuberant orientated laterally; interorbital area flat, wider than the upper eyelid, upper eyelid measure 78.8% interorbital distance; cranial crests absent; occipital fold defined by the presence of two pairs of prominent subconical tubercles on the occipital and scapular regions; row of small rounded tubercles from the tip of the snout to the interorbital region; upper eyelid with three subconical tubercles (rounded in preservative); rounded tubercles scattered on the cantus rostralis and loreal region (Fig. <xref ref-type="fig" rid="F35">34</xref>); tympanic membrane undifferentiated from surrounding skin, tympanic annulus visible beneath the skin, rounded, laterally orientated, tympanum diameter 33.61% of the eye diameter, postrictal tubercles present, low; small choanae, rounded in outline, not covered by the palatal floor of maxilla; dentigerous process of vomer present oblique in outline; oval tongue longer than wide, 40% of it fixed to the mouth floor.</p><fig id="F35" position="float" orientation="portrait"><object-id xmlns:xlink="http://www.w3.org/1999/xlink" content-type="doi" xlink:type="simple">10.3897/zookeys.1081.71488.figure34</object-id><object-id xmlns:xlink="http://www.w3.org/1999/xlink" content-type="arpha" xlink:type="simple">A0DD90AC-EB50-5B2F-BAA5-BBD1D8F61CAD</object-id><label>Figure 34.</label><caption><p><italic><tp:taxon-name><tp:taxon-name-part taxon-name-part-type="genus" reg="Pristimantis">Pristimantis</tp:taxon-name-part><tp:taxon-name-part taxon-name-part-type="species" reg="maryanneae">maryanneae</tp:taxon-name-part></tp:taxon-name></italic>, live photographs of Paratypes <bold>A</bold> lateral view and <bold>B</bold> dorsal view (<abbrev xmlns:xlink="http://www.w3.org/1999/xlink" xlink:title="División de Herpetología" id="ABBRID0EVEBI" xlink:type="simple">DHMECN</abbrev> 14452) <bold>C</bold> lateral view and <bold>D</bold> dorsal view (<abbrev xmlns:xlink="http://www.w3.org/1999/xlink" xlink:title="División de Herpetología" id="ABBRID0E4EBI" xlink:type="simple">DHMECN</abbrev> 14451). Photographs by Mario H. Yánez-Muñoz.</p></caption><graphic xmlns:xlink="http://www.w3.org/1999/xlink" xlink:href="zookeys-1081-035-g035.jpg" position="float" orientation="portrait" xlink:type="simple" id="oo_632354.jpg"><uri content-type="original_file" xlink:type="simple">https://binary.pensoft.net/fig/632354</uri></graphic></fig><p>Skin on dorsum finely shagreen with rounded tubercles widespread; venter areolate with some pustules, discoidal fold present; anal ornamentation absent, with several rounded tubercles; forearms slender with two subconical ulnar tubercles and a row of subconical tubercles along the anterior edge (reduced or less evident in preservation effects); fingers with fine lateral fringes, palmar tubercle oval, the same size and shape as thenar; subarticular tubercles rounded and defined, with supernumerary tubercles at the base of each digit; digital pads truncated and expanded, twice as wide as the digit in fingers III, IV, on fingers I and II slightly wider than digit; all fingers have digital pads defined by circumferential grooves (Fig. <xref ref-type="fig" rid="F35">34</xref>).</p><p>Hind-limbs slender, tibia length 50.78% <abbrev xmlns:xlink="http://www.w3.org/1999/xlink" xlink:title="snout-vent length" id="ABBRID0EOFBI" xlink:type="simple">SVL</abbrev>, two subconical tubercles on the heel, a row of subconical tubercles on the outer edge of tarsus; inner tarsal fold present; toes with fine lateral fringes, without digital webbing, digital pads of the toes expanded, on toes IV and V twice as wide as digits and on toes I, II, III slightly more expanded than digit; low and rounded subarticular tubercles, supernumerary tubercles weakly defined and rounded; metatarsal tubercles present, inner oval three times the width of the outer tubercle that is rounded; toe V longer than III, not reaching to the base of distal subarticular tubercle of toe IV.</p><p><bold>Colour of holotype in life</bold> (Fig. <xref ref-type="fig" rid="F35">34</xref>). Dorsal surfaces light brown to dark brown with dark marks, delineated by golden reticulations. Limbs banded with light brown and dark brown, delineated by golden tones. Throat light grey with small dark grey marks, an inverted triangle on the throat and chin, other ventral surfaces dark grey with light grey. Iris coppery/yellow with black reticulations.</p><p><bold>Colour of holotype in ethanol 70</bold>% (Fig. <xref ref-type="fig" rid="F32">31</xref>). Head grey with an interorbital dark bar, nasal dark marks, a pair of subocular and supratympanic black bands. Dorsal pattern with irregular marks in several dark grey tones, delineated by irregular reticulations, a pair of dark marks forming ocellus on the posterior flanks. Anterior and posterior limbs banded from light grey to dark. Throat and venter with minute black points, ventral surfaces of forelimbs and hind-limbs grey.</p><p><bold>Variation</bold> (Fig. <xref ref-type="fig" rid="F35">34</xref>). <italic><tp:taxon-name><tp:taxon-name-part taxon-name-part-type="genus" reg="Pristimantis">Pristimantis</tp:taxon-name-part><tp:taxon-name-part taxon-name-part-type="species" reg="maryanneae">maryanneae</tp:taxon-name-part></tp:taxon-name></italic> shows dorsal variation in colour from light brown to dark brown, with some individuals bearing a head mask predominantly yellow; ventral surfaces can vary from small dense brown marks to grey tones. Variation in iris from coppery to grey coppery. Variation in morphometric measurements presented in Table <xref ref-type="table" rid="T3">3</xref>.</p><table-wrap id="T3" position="float" orientation="portrait"><label>Table 3.</label><caption><p>Measurements (in mm) of type series of <italic><tp:taxon-name><tp:taxon-name-part taxon-name-part-type="genus" reg="Pristimantis">Pristimantis</tp:taxon-name-part><tp:taxon-name-part taxon-name-part-type="species" reg="maryanneae">maryanneae</tp:taxon-name-part></tp:taxon-name></italic> sp. nov. and <italic><tp:taxon-name><tp:taxon-name-part taxon-name-part-type="genus" reg="Pristimantis">P.</tp:taxon-name-part><tp:taxon-name-part taxon-name-part-type="species" reg="burtoniorum">burtoniorum</tp:taxon-name-part></tp:taxon-name></italic> sp. nov.</p></caption><table id="TID0EAWBI" rules="all"><tbody><tr><th rowspan="1" colspan="1"/><th rowspan="1" colspan="2"><tp:taxon-name><tp:taxon-name-part taxon-name-part-type="genus" reg="Pristimantis">Pristimantis</tp:taxon-name-part><tp:taxon-name-part taxon-name-part-type="species" reg="burtoniorum">burtoniorum</tp:taxon-name-part></tp:taxon-name> sp. nov.</th><th rowspan="1" colspan="2"><tp:taxon-name><tp:taxon-name-part taxon-name-part-type="genus" reg="Pristimantis">Pristimantis</tp:taxon-name-part><tp:taxon-name-part taxon-name-part-type="species" reg="maryanneae">maryanneae</tp:taxon-name-part></tp:taxon-name> sp. nov.</th></tr><tr><th rowspan="1" colspan="1">Characters</th><th rowspan="1" colspan="1">Females (<italic>n</italic> = 3)</th><th rowspan="1" colspan="1">Males (<italic>n</italic> = 3)</th><th rowspan="1" colspan="1">Females (<italic>n</italic> = 1)</th><th rowspan="1" colspan="1">Males (<italic>n</italic> = 3)</th></tr><tr><td rowspan="1" colspan="1">
                      <bold>
                        <abbrev xmlns:xlink="http://www.w3.org/1999/xlink" xlink:title="snout-vent length" id="ABBRID0E5JBI" xlink:type="simple">SVL</abbrev>
                      </bold>
                    </td><td rowspan="1" colspan="1">20.8–27.3 (23.4 ± 2.7)</td><td rowspan="1" colspan="1">16.6–17.5 (17.1 ± 0.4)</td><td rowspan="1" colspan="1">21.1</td><td rowspan="1" colspan="1">17.6–17.9 (17.8 ± 0.1)</td></tr><tr><td rowspan="1" colspan="1">
                      <bold>
                        <abbrev xmlns:xlink="http://www.w3.org/1999/xlink" xlink:title="tibia length" id="ABBRID0EUKBI" xlink:type="simple">TL</abbrev>
                      </bold>
                    </td><td rowspan="1" colspan="1">11.7–12.9 (12.4 ± 0.5)</td><td rowspan="1" colspan="1">9.1–9.4 (9.3 ± 0.2)</td><td rowspan="1" colspan="1">10.3</td><td rowspan="1" colspan="1">8.7–9.1 0(8.9 ± 0.5)</td></tr><tr><td rowspan="1" colspan="1">
                      <bold>
                        <abbrev xmlns:xlink="http://www.w3.org/1999/xlink" xlink:title="foot length" id="ABBRID0EKLBI" xlink:type="simple">FL</abbrev>
                      </bold>
                    </td><td rowspan="1" colspan="1">10.2–10.8 (10.5 ± 0.2)</td><td rowspan="1" colspan="1">7.8–8.8 (8.1 ± 0.4)</td><td rowspan="1" colspan="1">9.4</td><td rowspan="1" colspan="1">7.9–9.2 (8.4 ± 0.5)</td></tr><tr><td rowspan="1" colspan="1">
                      <bold>
                        <abbrev xmlns:xlink="http://www.w3.org/1999/xlink" xlink:title="head width" id="ABBRID0EAMBI" xlink:type="simple">HW</abbrev>
                      </bold>
                    </td><td rowspan="1" colspan="1">7.4–8.5 (8.1± 0.5)</td><td rowspan="1" colspan="1">6.2–6.5 (6.3 ± 0.2)</td><td rowspan="1" colspan="1">8.9</td><td rowspan="1" colspan="1">6.1–6.8 (6.4 ± 0.3)</td></tr><tr><td rowspan="1" colspan="1">
                      <bold>
                        <abbrev xmlns:xlink="http://www.w3.org/1999/xlink" xlink:title="head length" id="ABBRID0EWMBI" xlink:type="simple">HL</abbrev>
                      </bold>
                    </td><td rowspan="1" colspan="1">8.7–9.4 (9.1 ± 0.3)</td><td rowspan="1" colspan="1">6.7–7.7 (7.3 ± 0.4)</td><td rowspan="1" colspan="1">8.0</td><td rowspan="1" colspan="1">6.9–7.3 (7.1 ± 0.2)</td></tr><tr><td rowspan="1" colspan="1">
                      <bold>
                        <abbrev xmlns:xlink="http://www.w3.org/1999/xlink" xlink:title="interorbital distance" id="ABBRID0EMNBI" xlink:type="simple">IOD</abbrev>
                      </bold>
                    </td><td rowspan="1" colspan="1">2.7–2.8 (2.7 ± 0.01)</td><td rowspan="1" colspan="1">2.3–2.7 (2.4 ± 0.2)</td><td rowspan="1" colspan="1">2.4</td><td rowspan="1" colspan="1">2.2–2.5 (2.3 ± 0.2)</td></tr><tr><td rowspan="1" colspan="1">
                      <bold>
                        <abbrev xmlns:xlink="http://www.w3.org/1999/xlink" xlink:title="width of the upper eyelid" id="ABBRID0ECOBI" xlink:type="simple">EW</abbrev>
                      </bold>
                    </td><td rowspan="1" colspan="1">1.6–2.4 (1.9 ± 0.3)</td><td rowspan="1" colspan="1">1.4–1.9 (1.7 ± 0.3)</td><td rowspan="1" colspan="1">1.5</td><td rowspan="1" colspan="1">1.5–2.0 (1.8 ± 0.2)</td></tr><tr><td rowspan="1" colspan="1">
                      <bold>
                        <abbrev xmlns:xlink="http://www.w3.org/1999/xlink" xlink:title="internarial distance" id="ABBRID0EYOBI" xlink:type="simple">IND</abbrev>
                      </bold>
                    </td><td rowspan="1" colspan="1">2.2–2.2 (2.2 ± 0.0.1)</td><td rowspan="1" colspan="1">1.7–2.1 (1.8 ± 0.2)</td><td rowspan="1" colspan="1">2</td><td rowspan="1" colspan="1">1.7–2.0 (1.8 ± 0.1)</td></tr><tr><td rowspan="1" colspan="1">
                      <bold>
                        <abbrev xmlns:xlink="http://www.w3.org/1999/xlink" xlink:title="eye-nostril distance" id="ABBRID0EOPBI" xlink:type="simple">EN</abbrev>
                      </bold>
                    </td><td rowspan="1" colspan="1">2.3–2.5 (2.4 ± 0.1)</td><td rowspan="1" colspan="1">1.7–2.1 (1.8 ± 0.2)</td><td rowspan="1" colspan="1">2.1</td><td rowspan="1" colspan="1">1.5–1.8 (1.7 ± 0.2)</td></tr><tr><td rowspan="1" colspan="1">
                      <bold>
                        <abbrev xmlns:xlink="http://www.w3.org/1999/xlink" xlink:title="tympanum diameter" id="ABBRID0EEQBI" xlink:type="simple">TD</abbrev>
                      </bold>
                    </td><td rowspan="1" colspan="1">1.1–1.2 (1.1 ± 0.06)</td><td rowspan="1" colspan="1">0.9–1.0 (0.9 ± 0.03)</td><td rowspan="1" colspan="1">1.0</td><td rowspan="1" colspan="1">0.7–0.8 (0.8 ± 0.02)</td></tr><tr><td rowspan="1" colspan="1">
                      <bold>
                        <abbrev xmlns:xlink="http://www.w3.org/1999/xlink" xlink:title="eye diameter" id="ABBRID0E1QBI" xlink:type="simple">ED</abbrev>
                      </bold>
                    </td><td rowspan="1" colspan="1">3.0–3.1 (3.0 ± 0.01)</td><td rowspan="1" colspan="1">2.3–2.4 (2.3 ± 0.1)</td><td rowspan="1" colspan="1">2.6</td><td rowspan="1" colspan="1">2.2–2.4 (2.3 ± 0.1)</td></tr></tbody></table></table-wrap></tp:treatment-sec><tp:treatment-sec sec-type="distribution" id="SECID0EKRBI"><title>Distribution and natural history.</title><p><italic><tp:taxon-name><tp:taxon-name-part taxon-name-part-type="genus" reg="Pristimantis">Pristimantis</tp:taxon-name-part><tp:taxon-name-part taxon-name-part-type="species" reg="maryanneae">maryanneae</tp:taxon-name-part></tp:taxon-name></italic> is known only from the type locality, Naturetek Vizcaya Reserve, located at Ulba Parish, Baños township, Tungurahua Province, at 2400 m elevation in the eastern versant on the Andes in central Ecuador (Fig. <xref ref-type="fig" rid="F2">2</xref>), near the southwest limit of Llanganates National Park. This species was found in mature montane cloud forest (<xref ref-type="bibr" rid="B24">MAE 2012</xref>), characterised by a canopy of 25 to 30 m covered by epiphytes, orchids, bromeliads, bryophytes, and ferns. The bambusoid grass genus <italic><tp:taxon-name><tp:taxon-name-part taxon-name-part-type="genus" reg="Chusquea">Chusquea</tp:taxon-name-part></tp:taxon-name></italic> was predominant in the area. The five known specimens of <italic><tp:taxon-name><tp:taxon-name-part taxon-name-part-type="genus" reg="Pristimantis">Pristimantis</tp:taxon-name-part><tp:taxon-name-part taxon-name-part-type="species" reg="maryanneae">maryanneae</tp:taxon-name-part></tp:taxon-name></italic> were found in the lower stratum of the forest, sitting on leaves from 60 to 160 cm; one individual was found in leaf litter during the day, while all others were found on fern leaves at night.</p></tp:treatment-sec><tp:treatment-sec sec-type="etymology" id="SECID0EVSBI"><title>Etymology.</title><p>Specific epithet is in recognition of Maryanne Mills (née Sawle), a zoologist from Perth, Australia. In 1986, she helped her husband, David Mills, set up the UK’s premier wildlife tour operator, Naturetrek and she has been based in England ever since. Her passion for the environment and its conservation has led Naturetrek to donate widely to this cause, including donations to World Land Trust which allowed EcoMinga Foundation to purchase more than 1,000 acres of Ecuadorian cloud forest, where this new species of terrestrial frog was discovered.</p></tp:treatment-sec><tp:treatment-sec><!--Section generated to contain objects referenced in tp:taxon-treatment.--><fig id="F2" position="float" orientation="portrait"><object-id xmlns:xlink="http://www.w3.org/1999/xlink" content-type="doi" xlink:type="simple">10.3897/zookeys.1081.71488.figure2</object-id><object-id xmlns:xlink="http://www.w3.org/1999/xlink" content-type="arpha" xlink:type="simple">DF4A9824-586F-5B0C-9B8E-466651AF8D6D</object-id><label>Figure 2.</label><caption><p>Sample points in the Naturetrek-Vizcaya Reserve (black triangles) and the Machay Reserve (black circles). The white triangle is the type locality of <italic><tp:taxon-name><tp:taxon-name-part taxon-name-part-type="genus" reg="Pristimantis">Pristimantis</tp:taxon-name-part><tp:taxon-name-part taxon-name-part-type="species" reg="maryanneae">maryanneae</tp:taxon-name-part></tp:taxon-name></italic> sp. nov. and the white circle is the type locality of <italic><tp:taxon-name><tp:taxon-name-part taxon-name-part-type="genus" reg="Pristimantis">Pristimantis</tp:taxon-name-part><tp:taxon-name-part taxon-name-part-type="species" reg="burtoniorum">burtoniorum</tp:taxon-name-part></tp:taxon-name></italic> sp. nov. The grey shaded areas are the Reserves of the EcoMinga Foundation within the Llanganates-Sangay Corridor and the green shaded areas represent Llanganates National Park (north) and Sangay National Park (south).</p></caption><graphic xmlns:xlink="http://www.w3.org/1999/xlink" xlink:href="zookeys-1081-035-g002.jpg" position="float" orientation="portrait" xlink:type="simple" id="oo_632321.jpg"><uri content-type="original_file" xlink:type="simple">https://binary.pensoft.net/fig/632321</uri></graphic></fig></tp:treatment-sec><ref-list><ref id="B21"><mixed-citation xmlns:xlink="http://www.w3.org/1999/xlink" xlink:type="simple"><person-group><name name-style="western"><surname>Lynch</surname><given-names>JD</given-names></name><name name-style="western"><surname>Burrowes</surname><given-names>PA</given-names></name></person-group> (<year>1990</year>) The frogs of the genus <italic><tp:taxon-name><tp:taxon-name-part taxon-name-part-type="genus">Eleutherodactylus</tp:taxon-name-part></tp:taxon-name></italic> (family <tp:taxon-name><tp:taxon-name-part taxon-name-part-type="family">Leptodactylidae</tp:taxon-name-part></tp:taxon-name>) at the La Planada Reserve in southwestern Colombia with descriptions of eight new species. Occasional Papers of the Museum of Natural History, The University of Kansas, Lawrence, Kansas 136: e11324.</mixed-citation></ref><ref id="B12"><mixed-citation xmlns:xlink="http://www.w3.org/1999/xlink" xlink:type="simple"><person-group><name name-style="western"><surname>Guayasamin</surname><given-names>JM</given-names></name><name name-style="western"><surname>Krynak</surname><given-names>T</given-names></name><name name-style="western"><surname>Krynak</surname><given-names>K</given-names></name><name name-style="western"><surname>Culebras</surname><given-names>J</given-names></name><name name-style="western"><surname>Hutter</surname><given-names>CR</given-names></name></person-group> (<year>2015</year>) <article-title>Phenotypic plasticity raises questions for taxonomically important traits: a remarkable new Andean rainfrog (<italic><tp:taxon-name><tp:taxon-name-part taxon-name-part-type="genus">Pristimantis</tp:taxon-name-part></tp:taxon-name></italic>) with the ability to change skin texture.</article-title><source>Zoological Journal of the Linnean Society</source><volume>173</volume>: <fpage>913</fpage>–<lpage>928</lpage>. <ext-link xlink:href="10.1111/zoj.12222" ext-link-type="doi" xlink:type="simple">https://doi.org/10.1111/zoj.12222</ext-link></mixed-citation></ref><ref id="B24"><mixed-citation xmlns:xlink="http://www.w3.org/1999/xlink" xlink:type="simple"><institution xlink:type="simple">MAE [Ministerio del Ambiente del Ecuador]</institution> (<year>2012</year>) <source>Sistema de clasificación de los ecosistemas del Ecuador continental.</source><publisher-name>Subsecretaría de Patrimonio Natural</publisher-name>, <publisher-loc>Quito</publisher-loc>, <size units="page">32 pp</size>.</mixed-citation></ref></ref-list></tp:taxon-treatment>
