# Supplementary material for: ﻿Strong differentiation between amphibian communities on two adjacent mountains in the Upper Rio Pastaza watershed of Ecuador, with descriptions of two new species of terrestrial frogs
Source: Zookeys. 2022 Jan 10;1081:35–87. doi: 10.3897/zookeys.1081.71488 (PMC8763828; doi:10.3897/zookeys.1081.71488)
Supplement: XML Treatment for Pristimantis burtoniorum [file zookeys.1081.71488-treatment23.xml]

<!DOCTYPE tp:taxon-treatment
  PUBLIC "-//TaxonX//DTD Taxonomic Treatment Publishing DTD v0 20100105//EN" "tax-treatment-NSO.dtd">
<tp:taxon-treatment xmlns:tp="http://www.plazi.org/taxpub"><tp:treatment-meta><kwd-group><label>Taxon classification</label><kwd>
                <named-content content-type="kingdom">Animalia</named-content>
              </kwd><kwd>
                <named-content content-type="order">Anura</named-content>
              </kwd><kwd>
                <named-content content-type="family">Strabomantidae</named-content>
              </kwd></kwd-group><mixed-citation publication-type="journal"><person-group><name><surname>Reyes-Puig1,2</surname><given-names>Juan Pablo</given-names></name><name><surname>Reyes-Puig1,3,4</surname><given-names>Carolina</given-names></name><name><surname>Franco-Mena5,6</surname><given-names>Daniela</given-names></name><name><surname>Jost2</surname><given-names>Lou</given-names></name><name><surname>Yánez-Muñoz1,2</surname><given-names>Mario H.</given-names></name></person-group><article-title>﻿Strong differentiation between amphibian communities on two adjacent mountains in the Upper Rio Pastaza watershed of Ecuador, with descriptions of two new species of terrestrial frogs</article-title><source>Zookeys</source><day>10</day><month>01</month><year>2022</year><volume>1081</volume><fpage>35</fpage><lpage>87</lpage><pub-id pub-id-type="doi">10.3897/zookeys.1081.71488</pub-id></mixed-citation></tp:treatment-meta><tp:nomenclature><label>﻿</label><tp:taxon-name>
              <object-id xmlns:xlink="http://www.w3.org/1999/xlink" content-type="arpha" xlink:type="simple">838247D0-6AA1-54B6-AF9C-D72E998BF627</object-id>
              <tp:taxon-name-part taxon-name-part-type="genus" reg="Pristimantis">Pristimantis</tp:taxon-name-part>
              <tp:taxon-name-part taxon-name-part-type="species" reg="burtoniorum">burtoniorum</tp:taxon-name-part>
              <object-id xmlns:xlink="http://www.w3.org/1999/xlink" content-type="zoobank" xlink:type="simple">http://zoobank.org/0FAACD4F-D1D2-4913-A754-B01930417868</object-id>
            </tp:taxon-name><tp:taxon-status xmlns:xlink="http://www.w3.org/1999/xlink" xlink:type="simple">sp. nov.</tp:taxon-status><xref ref-type="fig" rid="F34">Figures 33</xref><xref ref-type="fig" rid="F36">, 35</xref><xref ref-type="fig" rid="F37">, 36 Proposed standard English name: Burtons’ Robber Frog Proposed standard Spanish name: Cutín de los Burton</xref></tp:nomenclature><tp:treatment-sec sec-type="material" id="SECID0EQUBI"><title>Material examined.</title><p><bold><italic>Holotype</italic>.</bold><abbrev xmlns:xlink="http://www.w3.org/1999/xlink" xlink:title="División de Herpetología" id="ABBRID0E2UBI" xlink:type="simple">DHMECN</abbrev> 14479 (adult Female, Fig. <xref ref-type="fig" rid="F36">35</xref>), collected by Mario Yánez-Muñoz, Juan Pablo Reyes-Puig and Daniela Franco-Mena, in the Machay Reserve, Rio Verde Parish, Baños township, Tungurahua Province, Republic of Ecuador (<named-content xmlns:xlink="http://www.w3.org/1999/xlink" content-type="dwc:verbatimCoordinates" xlink:type="simple"><named-content content-type="geo-json" specific-use="{&#34;type&#34;:&#34;Point&#34;,&#34;coordinates&#34;:[-78.268117,-1.370008]}" id="NCID0EGVBI" xlink:type="simple">-1.370008, -78.268117</named-content></named-content>; 2970 m elev.) on 2 March 2018.</p><fig id="F36" position="float" orientation="portrait"><object-id xmlns:xlink="http://www.w3.org/1999/xlink" content-type="doi" xlink:type="simple">10.3897/zookeys.1081.71488.figure35</object-id><object-id xmlns:xlink="http://www.w3.org/1999/xlink" content-type="arpha" xlink:type="simple">FAE7683E-3EC5-5F3F-B214-23BF466288D3</object-id><label>Figure 35.</label><caption><p><italic><tp:taxon-name><tp:taxon-name-part taxon-name-part-type="genus" reg="Pristimantis">Pristimantis</tp:taxon-name-part><tp:taxon-name-part taxon-name-part-type="species" reg="burtoniorum">burtoniorum</tp:taxon-name-part></tp:taxon-name></italic> sp. nov. (<abbrev xmlns:xlink="http://www.w3.org/1999/xlink" xlink:title="División de Herpetología" id="ABBRID0E5VBI" xlink:type="simple">DHMECN</abbrev> 14479), adult female, holotype, <abbrev xmlns:xlink="http://www.w3.org/1999/xlink" xlink:title="snout-vent length" id="ABBRID0ECWBI" xlink:type="simple">SVL</abbrev> = 22.6 mm <bold>A</bold> dorsal view <bold>B</bold> ventral view <bold>C</bold> lateral view. Photographs by Mario H. Yánez-Muñoz.</p></caption><graphic xmlns:xlink="http://www.w3.org/1999/xlink" xlink:href="zookeys-1081-035-g036.jpg" position="float" orientation="portrait" xlink:type="simple" id="oo_632355.jpg"><uri content-type="original_file" xlink:type="simple">https://binary.pensoft.net/fig/632355</uri></graphic></fig><p><bold><italic>Paratypes</italic></bold> (2 females, 3 males). <abbrev xmlns:xlink="http://www.w3.org/1999/xlink" xlink:title="División de Herpetología" id="ABBRID0EYWBI" xlink:type="simple">DHMECN</abbrev> 14482 (♀), <abbrev xmlns:xlink="http://www.w3.org/1999/xlink" xlink:title="División de Herpetología" id="ABBRID0E3WBI" xlink:type="simple">DHMECN</abbrev> 14447 (♀) y <abbrev xmlns:xlink="http://www.w3.org/1999/xlink" xlink:title="División de Herpetología" id="ABBRID0EAXBI" xlink:type="simple">DHMECN</abbrev> 14480 (♂), <abbrev xmlns:xlink="http://www.w3.org/1999/xlink" xlink:title="División de Herpetología" id="ABBRID0EEXBI" xlink:type="simple">DHMECN</abbrev> 14478 (♂), <abbrev xmlns:xlink="http://www.w3.org/1999/xlink" xlink:title="División de Herpetología" id="ABBRID0EIXBI" xlink:type="simple">DHMECN</abbrev> 14481(♂), with same data as the holotype.</p></tp:treatment-sec><tp:treatment-sec sec-type="Generic placement" id="SECID0EMXBI"><title>Generic placement.</title><p>We assign the new species to <italic><tp:taxon-name><tp:taxon-name-part taxon-name-part-type="genus" reg="Pristimantis">Pristimantis</tp:taxon-name-part></tp:taxon-name></italic>, based on having head about as wide as body; tympanic membrane differentiated t; cranial crests usually; dentigerous process of vomers usually present; “S” condition of the adductor muscles; terminal discs on digits, bearing well-defined circumferential grooves, supported by T-shaped terminal phalanges; comparative lengths of fingers I and II variable; toe V as long as, or longer than, toe III; and subarticular tubercles not protruding; (Hedges 2008).</p></tp:treatment-sec><tp:treatment-sec sec-type="diagnosis" id="SECID0EZXBI"><title>Diagnosis.</title><p><italic><tp:taxon-name><tp:taxon-name-part taxon-name-part-type="genus" reg="Pristimantis">Pristimantis</tp:taxon-name-part><tp:taxon-name-part taxon-name-part-type="species" reg="burtoniorum">burtoniorum</tp:taxon-name-part></tp:taxon-name> sp. nov</italic>. is distinguished from all congeners by the following combination of characters: (1) skin on dorsum and flanks finely shagreen with a slightly defined mid-dorsal fold, which extends from the tip of the snout to the ventre; skin on ventre areolate, dorsolateral folds absent; discoidal fold present and defined; (2) tympanum present; tympanic membrane and annulus present, equivalent to 25% of the eye diameter; with a single subconic postrictal tubercle; (3) snout large and subacuminate in dorsal and lateral profile; with several small subconic tubercles along the upper mandibulae, more evident in females; (4) upper eyelid with 3–4 large subconic tubercles; one subconic interorbital tubercle, followed by a row of rounded tubercles along middle of the snout; upper eyelid wider than interorbital distance; cranial crests absent; (5) dentigerous process of vomer present, oval in outline with 4–5 teeth oval; (6) males lacking vocal slits, nuptial pads weakly defined; (7) finger I shorter than II ; expanded digital pads, extended in fingers II-IV; two times the width of the digits; (8) fingers with large lateral fringes; (9) forearms with small conic ulnar tubercles; (10) heel with a small conic tubercle; outer border of the tarsus with small conical tubercles, inner tarsal fold present, weakly defined in the first portion; (11) two metatarsal tubercles, inner oval twice size of the outer tubercle that is round-shaped; (12) toes with fine lateral fringes; plantar supernumerary tubercles present, toe V larger than III, not extending further than distal subarticular tubercle of toe IV; (13) dorsal colouration grey with transversal marks dark brown, legs and arms with diagonal bands dark brown with interspaces pink (red in life), flanks with oblique bands finely delineated by cream, hidden surfaces of the venter and groin red; ventral colour grey dense, marked by dark brown, throat and outer mandibulae with dark brown marks, brown-red iris and (14) <abbrev xmlns:xlink="http://www.w3.org/1999/xlink" xlink:title="snout-vent length" id="ABBRID0ELYBI" xlink:type="simple">SVL</abbrev> in males 16.61–17.45 mm; females 20.81–27.03 mm.</p></tp:treatment-sec><tp:treatment-sec sec-type="comparisons" id="SECID0EPYBI"><title>Comparisons with other species.</title><p><italic><tp:taxon-name><tp:taxon-name-part taxon-name-part-type="genus" reg="Pristimantis">Pristimantis</tp:taxon-name-part><tp:taxon-name-part taxon-name-part-type="species" reg="burtoniorum">burtoniorum</tp:taxon-name-part></tp:taxon-name></italic> is characterised by the presence of red colouration in hidden surfaces of the hind-limbs, this colouration combined with banded patterns of brown and pink. The presence of tubercles on the upper eyelid, interorbital tubercle and a row of rounded tubercles along snout to the tip and a pale red venter with dark brown mottled pattern in life, easily distinguish the new species from other congeners occurring on the eastern Ecuadorian Andes, diagnostic morphological characters avoiding polymorphism of previously-known species (Fig. <xref ref-type="fig" rid="F34">33</xref>). Another rain frog with red colours on the ventral surfaces that may be confused with <italic><tp:taxon-name><tp:taxon-name-part taxon-name-part-type="genus" reg="Pristimantis">P.</tp:taxon-name-part><tp:taxon-name-part taxon-name-part-type="species" reg="burtoniorunm">burtoniorunm</tp:taxon-name-part></tp:taxon-name></italic> is <italic><tp:taxon-name><tp:taxon-name-part taxon-name-part-type="genus" reg="Pristimantis">P.</tp:taxon-name-part><tp:taxon-name-part taxon-name-part-type="species" reg="tungurahua">tungurahua</tp:taxon-name-part></tp:taxon-name></italic> (<xref ref-type="bibr" rid="B35">Reyes-Puig et al. 2010</xref>); however, this species has prominent calcars and dorsolateral folds; <italic><tp:taxon-name><tp:taxon-name-part taxon-name-part-type="genus" reg="Pristimantis">P.</tp:taxon-name-part><tp:taxon-name-part taxon-name-part-type="species" reg="sacharuna">sacharuna</tp:taxon-name-part></tp:taxon-name></italic> (<xref ref-type="bibr" rid="B39">Reyes-Puig et al. 2015</xref>) exhibits red colours on the groin, but this is much darker red and is restricted to the groin and the digital pads are very much narrower than the new species. Other similar species in the upper Rio Pastaza watershed are <italic><tp:taxon-name><tp:taxon-name-part taxon-name-part-type="genus" reg="Pristimantis">P.</tp:taxon-name-part><tp:taxon-name-part taxon-name-part-type="species" reg="puruscafeum">puruscafeum</tp:taxon-name-part></tp:taxon-name></italic> (<xref ref-type="bibr" rid="B38">Reyes-Puig et al. 2014</xref>) and <italic><tp:taxon-name><tp:taxon-name-part taxon-name-part-type="genus" reg="Pristimantis">P.</tp:taxon-name-part><tp:taxon-name-part taxon-name-part-type="species" reg="prolatus">prolatus</tp:taxon-name-part></tp:taxon-name></italic> (<xref ref-type="bibr" rid="B22">Lynch and Duellman 1980</xref>); however, they have brown dorsal and ventral patterns with no flash colours on hidden surfaces and groins. Finally, <italic><tp:taxon-name><tp:taxon-name-part taxon-name-part-type="genus" reg="Pristimantis">P.</tp:taxon-name-part><tp:taxon-name-part taxon-name-part-type="species" reg="nigrogriseus">nigrogriseus</tp:taxon-name-part></tp:taxon-name></italic> (Anderson 1945) has yellow hidden marks on the groin and <italic><tp:taxon-name><tp:taxon-name-part taxon-name-part-type="genus" reg="Pristimantis">P.</tp:taxon-name-part><tp:taxon-name-part taxon-name-part-type="species" reg="ventrimarmoratus">ventrimarmoratus</tp:taxon-name-part></tp:taxon-name></italic> (<xref ref-type="bibr" rid="B3">Boulenger 1912</xref>) has black and white marks on the venter and the exhibits orange/yellow marks on the groin.</p></tp:treatment-sec><tp:treatment-sec sec-type="description" id="SECID0EF3BI"><title>Description of the holotype.</title><p>(Figs <xref ref-type="fig" rid="F36">35</xref>, <xref ref-type="fig" rid="F37">36</xref>) Adult female. Measurements in mm: <abbrev xmlns:xlink="http://www.w3.org/1999/xlink" xlink:title="snout-vent length" id="ABBRID0ET3BI" xlink:type="simple">SVL</abbrev> 22.63; tibia length 12.85; foot length 10.56; head length 8.68; head width 7.36; upper eyelid width 1.93; interorbital distance 2.75; internarial distance 2.19; eye-nostril distance 2.32; eye diameter 4.7; tympanum diameter 2.5; hand length 7,17; head slightly wider than long (12.8 mm vs. 11.7 mm); head width 32.5% of <abbrev xmlns:xlink="http://www.w3.org/1999/xlink" xlink:title="snout-vent length" id="ABBRID0EX3BI" xlink:type="simple">SVL</abbrev>; head length 38% of <abbrev xmlns:xlink="http://www.w3.org/1999/xlink" xlink:title="snout-vent length" id="ABBRID0E23BI" xlink:type="simple">SVL</abbrev>. Snout subacuminate in dorsal view, rounded in lateral profile (Fig. <xref ref-type="fig" rid="F36">35</xref>). Eye-nostril distance 10.25% of <abbrev xmlns:xlink="http://www.w3.org/1999/xlink" xlink:title="snout-vent length" id="ABBRID0ED4BI" xlink:type="simple">SVL</abbrev>; cantus rostralis straight, loreal region slightly concave; nostrils slightly protuberant, orientated laterally, interorbital area flat, wider than upper eyelid; upper eyelid length is 70% of the interorbital distance, cranial crests absent, occipital region prominent with a large rounded tubercle and two tubercles posterior and lower position. Upper eyelid with two rounded tubercles and other low. Row of small rounded tubercles along middle snout. Tympanic membrane differentiated from surrounding skin, tympanic annulus differentiated, low supratympanic fold with rounded shape, tympanum visible in dorsal view, laterally projected, tympanum diameter 35% of eye diameter, three subconical postrictal tubercles; choanae small, rounded in profile covered by the palatal shell of the maxilla; dentigerous processes of vomer present, oval on outline with 4–5 teeth; tongue longer than wide, oval shape, 60% of it fixed to the mouth floor.</p><fig id="F37" position="float" orientation="portrait"><object-id xmlns:xlink="http://www.w3.org/1999/xlink" content-type="doi" xlink:type="simple">10.3897/zookeys.1081.71488.figure36</object-id><object-id xmlns:xlink="http://www.w3.org/1999/xlink" content-type="arpha" xlink:type="simple">77120E09-3301-5B72-A29B-977CFB7C4FF7</object-id><label>Figure 36.</label><caption><p><italic><tp:taxon-name><tp:taxon-name-part taxon-name-part-type="genus" reg="Pristimantis">Pristimantis</tp:taxon-name-part><tp:taxon-name-part taxon-name-part-type="species" reg="burtoniorum">burtoniorum</tp:taxon-name-part></tp:taxon-name></italic> sp. nov. (<abbrev xmlns:xlink="http://www.w3.org/1999/xlink" xlink:title="División de Herpetología" id="ABBRID0E14BI" xlink:type="simple">DHMECN</abbrev> 14479), adult female, holotype <bold>A</bold> palmar surface detail <bold>B</bold> plantar surface detail. Photographs by Mario H. Yánez-Muñoz.</p></caption><graphic xmlns:xlink="http://www.w3.org/1999/xlink" xlink:href="zookeys-1081-035-g037.jpg" position="float" orientation="portrait" xlink:type="simple" id="oo_632356.jpg"><uri content-type="original_file" xlink:type="simple">https://binary.pensoft.net/fig/632356</uri></graphic></fig><p>Skin of the dorsum finely shagreen with scattered rounded tubercles; slightly defined dermal fold extending from the tip of the snout to the vent; venter areolate, discoidal fold present; without anal ornamentation and with low tubercles. Forearms slender with three lower ulnar tubercles and a row on the anterior region of the forearm, weakly defined or reduced by preservation effects, fingers with fine lateral fringes (Fig. <xref ref-type="fig" rid="F37">36</xref>), palmar tubercle oval three times larger than thenar tubercle that is rounded; subarticular tubercles of the fingers in hand rounded and elevated, supernumerary tubercles rounded at the base of each digit; digital pads truncated and expanded, twice width of fingers II,III, IV, in finger I slightly wider than the digit; all fingers have digital pads defined by circumferential grooves (Fig. <xref ref-type="fig" rid="F35">34</xref>).</p><p>Hind-limbs slender, tibia length 56.7% snout-vent length, small subconic tubercle on the heel with a row of three lower tubercles; inner tarsal fold present, outer edge of the tarsus with low tubercles; toes with fine lateral fringes, without digital webbing, toes digital pads expanded to twice the width of the digit; subarticular tubercles rounded, well defined and elevated, small supernumerary tubercles weakly defined; metatarsal tubercles present, inner oval double in size than outer that is rounded; toe V much longer than III, reaching base of distal subarticular tubercle of toe IV.</p><p><bold>Colour of holotype in life</bold> (Fig. <xref ref-type="fig" rid="F38">37</xref>). Dorsal surfaces dark brown, with irregular light brown marks, subocular and labial marks forming a banded pattern, body dark brown with light brown marks forming bands extending to the flanks, forelimbs and hind-limbs. Shanks and hidden surfaces of groin and armpit red, other ventral surfaces light brown with dark brown marks. Iris reddish-brown.</p><fig id="F38" position="float" orientation="portrait"><object-id xmlns:xlink="http://www.w3.org/1999/xlink" content-type="doi" xlink:type="simple">10.3897/zookeys.1081.71488.figure37</object-id><object-id xmlns:xlink="http://www.w3.org/1999/xlink" content-type="arpha" xlink:type="simple">B4731289-4E3F-5F3D-8A91-8E79DF1923D7</object-id><label>Figure 37.</label><caption><p><italic><tp:taxon-name><tp:taxon-name-part taxon-name-part-type="genus" reg="Pristimantis">Pristimantis</tp:taxon-name-part><tp:taxon-name-part taxon-name-part-type="species" reg="burtoniorum">burtoniorum</tp:taxon-name-part></tp:taxon-name></italic><bold>A</bold> lateral view female paratype (<abbrev xmlns:xlink="http://www.w3.org/1999/xlink" xlink:title="División de Herpetología" id="ABBRID0EP6BI" xlink:type="simple">DHMECN</abbrev> 14477) <bold>B</bold> frontal view, male paratype (<abbrev xmlns:xlink="http://www.w3.org/1999/xlink" xlink:title="División de Herpetología" id="ABBRID0EV6BI" xlink:type="simple">DHMECN</abbrev> 14480) <bold>C</bold> groin view, female paratype (<abbrev xmlns:xlink="http://www.w3.org/1999/xlink" xlink:title="División de Herpetología" id="ABBRID0E26BI" xlink:type="simple">DHMECN</abbrev> 14482) <bold>D</bold> dorsal view of Holotype (DHMECN14479). Photographs by Mario H. Yánez-Muñoz.</p></caption><graphic xmlns:xlink="http://www.w3.org/1999/xlink" xlink:href="zookeys-1081-035-g038.jpg" position="float" orientation="portrait" xlink:type="simple" id="oo_632357.jpg"><uri content-type="original_file" xlink:type="simple">https://binary.pensoft.net/fig/632357</uri></graphic></fig><p><bold>Colour of holotype in ethanol 70</bold>% (Fig. <xref ref-type="fig" rid="F36">35</xref>). Head and dorsum predominantly dark brown, banded with light brown and white lines extending to the flanks, forelimbs and hind-limbs as in the lips, a labial mask with a banded pattern is present. Groin and base of the venter and shanks red, other ventral surfaces mottled with light brown, chin with irregular dark brown and grey marks; forelimbs, hind-limbs, fingers and toes banded with brown and grey.</p><p><bold>Variation</bold> (Fig. <xref ref-type="fig" rid="F38">37</xref>). Specimens of <italic><tp:taxon-name><tp:taxon-name-part taxon-name-part-type="genus" reg="Pristimantis">Pristimantis</tp:taxon-name-part><tp:taxon-name-part taxon-name-part-type="species" reg="burtoniorum">burtoniorum</tp:taxon-name-part></tp:taxon-name></italic> present a dorsal colouration with different tones of dark brown banded with light brown and cream, including variations with a thin mid dorsal line (Fig. <xref ref-type="fig" rid="F24">23</xref>). Variation in morphometric measurements are presented in Table <xref ref-type="table" rid="T3">3</xref>.</p></tp:treatment-sec><tp:treatment-sec sec-type="distribution" id="SECID0EJBCI"><title>Distribution and natural history.</title><p><italic><tp:taxon-name><tp:taxon-name-part taxon-name-part-type="genus" reg="Pristimantis">Pristimantis</tp:taxon-name-part><tp:taxon-name-part taxon-name-part-type="species" reg="burtoniorum">burtoniorum</tp:taxon-name-part></tp:taxon-name></italic> is known only from the type locality in the Machay Reserve, Rio Verde Parish, Baños township, Tungurahua Province, Republic of Ecuador (Fig. <xref ref-type="fig" rid="F2">2</xref>) at an elevation of 2940 m. This locality is comprised of montane cloud forest (<xref ref-type="bibr" rid="B24">MAE 2012</xref>), with a canopy of 15 m with a dense layer of bryophytes and epiphytes and an understorey dominated by bromeliads of 30–60 cm in height from the forest floor. This is the predominant microhabitat for <italic><tp:taxon-name><tp:taxon-name-part taxon-name-part-type="genus" reg="Pristimantis">Pristimantis</tp:taxon-name-part><tp:taxon-name-part taxon-name-part-type="species" reg="burtoniorum">burtoniorum</tp:taxon-name-part></tp:taxon-name></italic>; all specimens were found hiding in the base of bromeliads leaves. Sympatric species are <italic><tp:taxon-name><tp:taxon-name-part taxon-name-part-type="genus" reg="Pristimantis">Pristimantis</tp:taxon-name-part><tp:taxon-name-part taxon-name-part-type="species" reg="festae">festae</tp:taxon-name-part></tp:taxon-name></italic> complex, <italic><tp:taxon-name><tp:taxon-name-part taxon-name-part-type="genus" reg="Pristimantis">P.</tp:taxon-name-part><tp:taxon-name-part taxon-name-part-type="species" reg="buckleyi">buckleyi</tp:taxon-name-part></tp:taxon-name></italic> complex, <italic><tp:taxon-name><tp:taxon-name-part taxon-name-part-type="genus" reg="Niceforonia">Niceforonia</tp:taxon-name-part></tp:taxon-name></italic> sp <italic>and <tp:taxon-name><tp:taxon-name-part taxon-name-part-type="genus" reg="Hyloscirtus">Hyloscirtus</tp:taxon-name-part></tp:taxon-name></italic> sp.</p></tp:treatment-sec><tp:treatment-sec sec-type="etymology" id="SECID0ESDCI"><title>Etymology.</title><p>Species epithet is the genitive plural of “Burton” in Latin, in recognition of John and Viv Burton, who founded and led the World Land Trust for most of its existence. Their impact on nature conservation is worldwide. Without the World Land Trust’s “Forests in the Sky” initiative, it would not have been possible for EcoMinga Foundation to establish the Machay Reserve and complete the Llanganates-Sangay Ecological Corridor.</p></tp:treatment-sec><tp:treatment-sec><!--Section generated to contain objects referenced in tp:taxon-treatment.--><fig id="F34" position="float" orientation="portrait"><object-id xmlns:xlink="http://www.w3.org/1999/xlink" content-type="doi" xlink:type="simple">10.3897/zookeys.1081.71488.figure33</object-id><object-id xmlns:xlink="http://www.w3.org/1999/xlink" content-type="arpha" xlink:type="simple">52F3CEC1-D54B-5DE7-90DA-F789D0EEC5C4</object-id><label>Figure 33.</label><caption><p>Live photograps of new species and comparison with similar <italic><tp:taxon-name><tp:taxon-name-part taxon-name-part-type="genus" reg="Pristimantis">Pristimantis</tp:taxon-name-part></tp:taxon-name></italic> frogs in the region <bold>A</bold><italic><tp:taxon-name><tp:taxon-name-part taxon-name-part-type="genus" reg="Pristimantis">Pristimantis</tp:taxon-name-part><tp:taxon-name-part taxon-name-part-type="species" reg="burtoniorum">burtoniorum</tp:taxon-name-part></tp:taxon-name></italic> sp. nov. (<abbrev xmlns:xlink="http://www.w3.org/1999/xlink" xlink:title="División de Herpetología" id="ABBRID0ET5AI" xlink:type="simple">DHMECN</abbrev> 16220 from Machay Reserve Cerro Mayordomo.) <bold>B</bold><italic><tp:taxon-name><tp:taxon-name-part taxon-name-part-type="genus" reg="Pristimantis">P.</tp:taxon-name-part><tp:taxon-name-part taxon-name-part-type="species" reg="maryanneae">maryanneae</tp:taxon-name-part></tp:taxon-name></italic> sp. nov. (<abbrev xmlns:xlink="http://www.w3.org/1999/xlink" xlink:title="División de Herpetología" id="ABBRID0EE6AI" xlink:type="simple">DHMECN</abbrev> 14454 from Naturetrek Vizcaya Reserve) <bold>C</bold><italic><tp:taxon-name><tp:taxon-name-part taxon-name-part-type="genus" reg="Pristimantis">P.</tp:taxon-name-part><tp:taxon-name-part taxon-name-part-type="species" reg="prolatus">prolatus</tp:taxon-name-part></tp:taxon-name></italic> (<abbrev xmlns:xlink="http://www.w3.org/1999/xlink" xlink:title="División de Herpetología" id="ABBRID0EV6AI" xlink:type="simple">DHMECN</abbrev> 16244 from El Encanto) <bold>D</bold><italic><tp:taxon-name><tp:taxon-name-part taxon-name-part-type="genus" reg="Pristimantis">P.</tp:taxon-name-part><tp:taxon-name-part taxon-name-part-type="species" reg="albujai">albujai</tp:taxon-name-part></tp:taxon-name></italic> (<abbrev xmlns:xlink="http://www.w3.org/1999/xlink" xlink:title="División de Herpetología" id="ABBRID0EGABI" xlink:type="simple">DHMECN</abbrev> 12245 from Sardinayacu river) <bold>E</bold><italic><tp:taxon-name><tp:taxon-name-part taxon-name-part-type="genus" reg="Pristimantis">P.</tp:taxon-name-part><tp:taxon-name-part taxon-name-part-type="species" reg="tungurahua">tungurahua</tp:taxon-name-part></tp:taxon-name></italic> (<abbrev xmlns:xlink="http://www.w3.org/1999/xlink" xlink:title="División de Herpetología" id="ABBRID0EXABI" xlink:type="simple">DHMECN</abbrev> 15224 from Naturetrek Vizcaya Reserve) <bold>F</bold><italic><tp:taxon-name><tp:taxon-name-part taxon-name-part-type="genus" reg="Pristimantis">P.</tp:taxon-name-part><tp:taxon-name-part taxon-name-part-type="species" reg="puruscafeum">puruscafeum</tp:taxon-name-part></tp:taxon-name></italic> (not collected from Cerro Candelaria Reserve) <bold>G</bold><italic><tp:taxon-name><tp:taxon-name-part taxon-name-part-type="genus" reg="Pristimantis">P.</tp:taxon-name-part><tp:taxon-name-part taxon-name-part-type="species" reg="sacharuna">sacharuna</tp:taxon-name-part></tp:taxon-name></italic> (<abbrev xmlns:xlink="http://www.w3.org/1999/xlink" xlink:title="División de Herpetología" id="ABBRID0EVBBI" xlink:type="simple">DHMECN</abbrev> 16723 from Rio Zuñag Reserve) <bold>H</bold><italic><tp:taxon-name><tp:taxon-name-part taxon-name-part-type="genus" reg="Pristimantis">P.</tp:taxon-name-part><tp:taxon-name-part taxon-name-part-type="species" reg="ventrimarmoratus">ventrimarmoratus</tp:taxon-name-part></tp:taxon-name></italic> not collected from Río Zuñag Reserve <bold>I</bold><italic><tp:taxon-name><tp:taxon-name-part taxon-name-part-type="genus" reg="Pristimantis">Pristimantis</tp:taxon-name-part></tp:taxon-name></italic> sp (<abbrev xmlns:xlink="http://www.w3.org/1999/xlink" xlink:title="División de Herpetología" id="ABBRID0EPCBI" xlink:type="simple">DHMECN</abbrev> 16250 from El Encanto) . Photographs Juan Pablo Reyes Puig, Mario Yánez Muñoz, Jorge Brito and Lou Jost.</p></caption><graphic xmlns:xlink="http://www.w3.org/1999/xlink" xlink:href="zookeys-1081-035-g034.jpg" position="float" orientation="portrait" xlink:type="simple" id="oo_632353.jpg"><uri content-type="original_file" xlink:type="simple">https://binary.pensoft.net/fig/632353</uri></graphic></fig><fig id="F35" position="float" orientation="portrait"><object-id xmlns:xlink="http://www.w3.org/1999/xlink" content-type="doi" xlink:type="simple">10.3897/zookeys.1081.71488.figure34</object-id><object-id xmlns:xlink="http://www.w3.org/1999/xlink" content-type="arpha" xlink:type="simple">A0DD90AC-EB50-5B2F-BAA5-BBD1D8F61CAD</object-id><label>Figure 34.</label><caption><p><italic><tp:taxon-name><tp:taxon-name-part taxon-name-part-type="genus" reg="Pristimantis">Pristimantis</tp:taxon-name-part><tp:taxon-name-part taxon-name-part-type="species" reg="maryanneae">maryanneae</tp:taxon-name-part></tp:taxon-name></italic>, live photographs of Paratypes <bold>A</bold> lateral view and <bold>B</bold> dorsal view (<abbrev xmlns:xlink="http://www.w3.org/1999/xlink" xlink:title="División de Herpetología" id="ABBRID0EVEBI" xlink:type="simple">DHMECN</abbrev> 14452) <bold>C</bold> lateral view and <bold>D</bold> dorsal view (<abbrev xmlns:xlink="http://www.w3.org/1999/xlink" xlink:title="División de Herpetología" id="ABBRID0E4EBI" xlink:type="simple">DHMECN</abbrev> 14451). Photographs by Mario H. Yánez-Muñoz.</p></caption><graphic xmlns:xlink="http://www.w3.org/1999/xlink" xlink:href="zookeys-1081-035-g035.jpg" position="float" orientation="portrait" xlink:type="simple" id="oo_632354.jpg"><uri content-type="original_file" xlink:type="simple">https://binary.pensoft.net/fig/632354</uri></graphic></fig><fig id="F24" position="float" orientation="portrait"><object-id xmlns:xlink="http://www.w3.org/1999/xlink" content-type="doi" xlink:type="simple">10.3897/zookeys.1081.71488.figure23</object-id><object-id xmlns:xlink="http://www.w3.org/1999/xlink" content-type="arpha" xlink:type="simple">D5856766-F795-515A-99AB-F6FFF5D2F84D</object-id><label>Figure 23.</label><caption><p><tp:taxon-name><tp:taxon-name-part taxon-name-part-type="genus" reg="Prisitmantis">Prisitmantis</tp:taxon-name-part></tp:taxon-name> sp. aff. <tp:taxon-name><tp:taxon-name-part taxon-name-part-type="genus" reg="Prisitmantis"/><tp:taxon-name-part taxon-name-part-type="species" reg="eriphus">eriphus</tp:taxon-name-part></tp:taxon-name>. Lateral view of male (<abbrev xmlns:xlink="http://www.w3.org/1999/xlink" xlink:title="División de Herpetología" id="ABBRID0EB6BG" xlink:type="simple">DHMECN</abbrev> 14443) Photograph by Mario H. Yánez-Muñoz.</p></caption><graphic xmlns:xlink="http://www.w3.org/1999/xlink" xlink:href="zookeys-1081-035-g024.jpg" position="float" orientation="portrait" xlink:type="simple" id="oo_632343.jpg"><uri content-type="original_file" xlink:type="simple">https://binary.pensoft.net/fig/632343</uri></graphic></fig><table-wrap id="T3" position="float" orientation="portrait"><label>Table 3.</label><caption><p>Measurements (in mm) of type series of <italic><tp:taxon-name><tp:taxon-name-part taxon-name-part-type="genus" reg="Pristimantis">Pristimantis</tp:taxon-name-part><tp:taxon-name-part taxon-name-part-type="species" reg="maryanneae">maryanneae</tp:taxon-name-part></tp:taxon-name></italic> sp. nov. and <italic><tp:taxon-name><tp:taxon-name-part taxon-name-part-type="genus" reg="Pristimantis">P.</tp:taxon-name-part><tp:taxon-name-part taxon-name-part-type="species" reg="burtoniorum">burtoniorum</tp:taxon-name-part></tp:taxon-name></italic> sp. nov.</p></caption><table id="TID0EAWBI" rules="all"><tbody><tr><th rowspan="1" colspan="1"/><th rowspan="1" colspan="2"><tp:taxon-name><tp:taxon-name-part taxon-name-part-type="genus" reg="Pristimantis">Pristimantis</tp:taxon-name-part><tp:taxon-name-part taxon-name-part-type="species" reg="burtoniorum">burtoniorum</tp:taxon-name-part></tp:taxon-name> sp. nov.</th><th rowspan="1" colspan="2"><tp:taxon-name><tp:taxon-name-part taxon-name-part-type="genus" reg="Pristimantis">Pristimantis</tp:taxon-name-part><tp:taxon-name-part taxon-name-part-type="species" reg="maryanneae">maryanneae</tp:taxon-name-part></tp:taxon-name> sp. nov.</th></tr><tr><th rowspan="1" colspan="1">Characters</th><th rowspan="1" colspan="1">Females (<italic>n</italic> = 3)</th><th rowspan="1" colspan="1">Males (<italic>n</italic> = 3)</th><th rowspan="1" colspan="1">Females (<italic>n</italic> = 1)</th><th rowspan="1" colspan="1">Males (<italic>n</italic> = 3)</th></tr><tr><td rowspan="1" colspan="1">
                      <bold>
                        <abbrev xmlns:xlink="http://www.w3.org/1999/xlink" xlink:title="snout-vent length" id="ABBRID0E5JBI" xlink:type="simple">SVL</abbrev>
                      </bold>
                    </td><td rowspan="1" colspan="1">20.8–27.3 (23.4 ± 2.7)</td><td rowspan="1" colspan="1">16.6–17.5 (17.1 ± 0.4)</td><td rowspan="1" colspan="1">21.1</td><td rowspan="1" colspan="1">17.6–17.9 (17.8 ± 0.1)</td></tr><tr><td rowspan="1" colspan="1">
                      <bold>
                        <abbrev xmlns:xlink="http://www.w3.org/1999/xlink" xlink:title="tibia length" id="ABBRID0EUKBI" xlink:type="simple">TL</abbrev>
                      </bold>
                    </td><td rowspan="1" colspan="1">11.7–12.9 (12.4 ± 0.5)</td><td rowspan="1" colspan="1">9.1–9.4 (9.3 ± 0.2)</td><td rowspan="1" colspan="1">10.3</td><td rowspan="1" colspan="1">8.7–9.1 0(8.9 ± 0.5)</td></tr><tr><td rowspan="1" colspan="1">
                      <bold>
                        <abbrev xmlns:xlink="http://www.w3.org/1999/xlink" xlink:title="foot length" id="ABBRID0EKLBI" xlink:type="simple">FL</abbrev>
                      </bold>
                    </td><td rowspan="1" colspan="1">10.2–10.8 (10.5 ± 0.2)</td><td rowspan="1" colspan="1">7.8–8.8 (8.1 ± 0.4)</td><td rowspan="1" colspan="1">9.4</td><td rowspan="1" colspan="1">7.9–9.2 (8.4 ± 0.5)</td></tr><tr><td rowspan="1" colspan="1">
                      <bold>
                        <abbrev xmlns:xlink="http://www.w3.org/1999/xlink" xlink:title="head width" id="ABBRID0EAMBI" xlink:type="simple">HW</abbrev>
                      </bold>
                    </td><td rowspan="1" colspan="1">7.4–8.5 (8.1± 0.5)</td><td rowspan="1" colspan="1">6.2–6.5 (6.3 ± 0.2)</td><td rowspan="1" colspan="1">8.9</td><td rowspan="1" colspan="1">6.1–6.8 (6.4 ± 0.3)</td></tr><tr><td rowspan="1" colspan="1">
                      <bold>
                        <abbrev xmlns:xlink="http://www.w3.org/1999/xlink" xlink:title="head length" id="ABBRID0EWMBI" xlink:type="simple">HL</abbrev>
                      </bold>
                    </td><td rowspan="1" colspan="1">8.7–9.4 (9.1 ± 0.3)</td><td rowspan="1" colspan="1">6.7–7.7 (7.3 ± 0.4)</td><td rowspan="1" colspan="1">8.0</td><td rowspan="1" colspan="1">6.9–7.3 (7.1 ± 0.2)</td></tr><tr><td rowspan="1" colspan="1">
                      <bold>
                        <abbrev xmlns:xlink="http://www.w3.org/1999/xlink" xlink:title="interorbital distance" id="ABBRID0EMNBI" xlink:type="simple">IOD</abbrev>
                      </bold>
                    </td><td rowspan="1" colspan="1">2.7–2.8 (2.7 ± 0.01)</td><td rowspan="1" colspan="1">2.3–2.7 (2.4 ± 0.2)</td><td rowspan="1" colspan="1">2.4</td><td rowspan="1" colspan="1">2.2–2.5 (2.3 ± 0.2)</td></tr><tr><td rowspan="1" colspan="1">
                      <bold>
                        <abbrev xmlns:xlink="http://www.w3.org/1999/xlink" xlink:title="width of the upper eyelid" id="ABBRID0ECOBI" xlink:type="simple">EW</abbrev>
                      </bold>
                    </td><td rowspan="1" colspan="1">1.6–2.4 (1.9 ± 0.3)</td><td rowspan="1" colspan="1">1.4–1.9 (1.7 ± 0.3)</td><td rowspan="1" colspan="1">1.5</td><td rowspan="1" colspan="1">1.5–2.0 (1.8 ± 0.2)</td></tr><tr><td rowspan="1" colspan="1">
                      <bold>
                        <abbrev xmlns:xlink="http://www.w3.org/1999/xlink" xlink:title="internarial distance" id="ABBRID0EYOBI" xlink:type="simple">IND</abbrev>
                      </bold>
                    </td><td rowspan="1" colspan="1">2.2–2.2 (2.2 ± 0.0.1)</td><td rowspan="1" colspan="1">1.7–2.1 (1.8 ± 0.2)</td><td rowspan="1" colspan="1">2</td><td rowspan="1" colspan="1">1.7–2.0 (1.8 ± 0.1)</td></tr><tr><td rowspan="1" colspan="1">
                      <bold>
                        <abbrev xmlns:xlink="http://www.w3.org/1999/xlink" xlink:title="eye-nostril distance" id="ABBRID0EOPBI" xlink:type="simple">EN</abbrev>
                      </bold>
                    </td><td rowspan="1" colspan="1">2.3–2.5 (2.4 ± 0.1)</td><td rowspan="1" colspan="1">1.7–2.1 (1.8 ± 0.2)</td><td rowspan="1" colspan="1">2.1</td><td rowspan="1" colspan="1">1.5–1.8 (1.7 ± 0.2)</td></tr><tr><td rowspan="1" colspan="1">
                      <bold>
                        <abbrev xmlns:xlink="http://www.w3.org/1999/xlink" xlink:title="tympanum diameter" id="ABBRID0EEQBI" xlink:type="simple">TD</abbrev>
                      </bold>
                    </td><td rowspan="1" colspan="1">1.1–1.2 (1.1 ± 0.06)</td><td rowspan="1" colspan="1">0.9–1.0 (0.9 ± 0.03)</td><td rowspan="1" colspan="1">1.0</td><td rowspan="1" colspan="1">0.7–0.8 (0.8 ± 0.02)</td></tr><tr><td rowspan="1" colspan="1">
                      <bold>
                        <abbrev xmlns:xlink="http://www.w3.org/1999/xlink" xlink:title="eye diameter" id="ABBRID0E1QBI" xlink:type="simple">ED</abbrev>
                      </bold>
                    </td><td rowspan="1" colspan="1">3.0–3.1 (3.0 ± 0.01)</td><td rowspan="1" colspan="1">2.3–2.4 (2.3 ± 0.1)</td><td rowspan="1" colspan="1">2.6</td><td rowspan="1" colspan="1">2.2–2.4 (2.3 ± 0.1)</td></tr></tbody></table></table-wrap><fig id="F2" position="float" orientation="portrait"><object-id xmlns:xlink="http://www.w3.org/1999/xlink" content-type="doi" xlink:type="simple">10.3897/zookeys.1081.71488.figure2</object-id><object-id xmlns:xlink="http://www.w3.org/1999/xlink" content-type="arpha" xlink:type="simple">DF4A9824-586F-5B0C-9B8E-466651AF8D6D</object-id><label>Figure 2.</label><caption><p>Sample points in the Naturetrek-Vizcaya Reserve (black triangles) and the Machay Reserve (black circles). The white triangle is the type locality of <italic><tp:taxon-name><tp:taxon-name-part taxon-name-part-type="genus" reg="Pristimantis">Pristimantis</tp:taxon-name-part><tp:taxon-name-part taxon-name-part-type="species" reg="maryanneae">maryanneae</tp:taxon-name-part></tp:taxon-name></italic> sp. nov. and the white circle is the type locality of <italic><tp:taxon-name><tp:taxon-name-part taxon-name-part-type="genus" reg="Pristimantis">Pristimantis</tp:taxon-name-part><tp:taxon-name-part taxon-name-part-type="species" reg="burtoniorum">burtoniorum</tp:taxon-name-part></tp:taxon-name></italic> sp. nov. The grey shaded areas are the Reserves of the EcoMinga Foundation within the Llanganates-Sangay Corridor and the green shaded areas represent Llanganates National Park (north) and Sangay National Park (south).</p></caption><graphic xmlns:xlink="http://www.w3.org/1999/xlink" xlink:href="zookeys-1081-035-g002.jpg" position="float" orientation="portrait" xlink:type="simple" id="oo_632321.jpg"><uri content-type="original_file" xlink:type="simple">https://binary.pensoft.net/fig/632321</uri></graphic></fig></tp:treatment-sec><ref-list><ref id="B35"><mixed-citation xmlns:xlink="http://www.w3.org/1999/xlink" xlink:type="simple"><person-group><name name-style="western"><surname>Reyes-Puig</surname><given-names>JP</given-names></name><name name-style="western"><surname>Yánez-Muñoz</surname><given-names>MH</given-names></name><name name-style="western"><surname>Cisneros-Heredia</surname><given-names>DF</given-names></name><name name-style="western"><surname>Ramírez-Jaramillo</surname><given-names>SR</given-names></name></person-group> (<year>2010</year>) Una nueva especie de rana <italic><tp:taxon-name><tp:taxon-name-part taxon-name-part-type="genus">Pristimantis</tp:taxon-name-part></tp:taxon-name></italic> (<tp:taxon-name><tp:taxon-name-part taxon-name-part-type="clade">Terrarana</tp:taxon-name-part></tp:taxon-name>: <tp:taxon-name><tp:taxon-name-part taxon-name-part-type="family">Strabomantidae</tp:taxon-name-part></tp:taxon-name>) de los bosques nublados de la cuenca alta del río Pastaza, Ecuador. ACI Avances en Ciencias e Ingenierías 2(3): B78–B82. <ext-link xlink:href="10.18272/aci.v2i3.48" ext-link-type="doi" xlink:type="simple">https://doi.org/10.18272/aci.v2i3.48</ext-link></mixed-citation></ref><ref id="B39"><mixed-citation xmlns:xlink="http://www.w3.org/1999/xlink" xlink:type="simple"><person-group><name name-style="western"><surname>Reyes-Puig</surname><given-names>JP</given-names></name><name name-style="western"><surname>Reyes-Puig</surname><given-names>CP</given-names></name><name name-style="western"><surname>Pérez-Lara</surname><given-names>MB</given-names></name><name name-style="western"><surname>Yánez-Muñoz</surname><given-names>MH</given-names></name></person-group> (<year>2015</year>) Dos nuevas especies de ranas <italic><tp:taxon-name><tp:taxon-name-part taxon-name-part-type="genus">Pristimantis</tp:taxon-name-part></tp:taxon-name></italic> (<tp:taxon-name><tp:taxon-name-part taxon-name-part-type="family">Craugastoridae</tp:taxon-name-part></tp:taxon-name>) de la cordillera de los Sacha Llanganatis, vertiente oriental de los Andes de Ecuador. ACI Avances en Ciencias e Ingenierías 7(2): B61–B74. <ext-link xlink:href="10.18272/aci.v7i2.258" ext-link-type="doi" xlink:type="simple">https://doi.org/10.18272/aci.v7i2.258</ext-link></mixed-citation></ref><ref id="B38"><mixed-citation xmlns:xlink="http://www.w3.org/1999/xlink" xlink:type="simple"><person-group><name name-style="western"><surname>Reyes-Puig</surname><given-names>JP</given-names></name><name name-style="western"><surname>Reyes-Puig</surname><given-names>CP</given-names></name><name name-style="western"><surname>Ramírez-Jaramillo</surname><given-names>SR</given-names></name><name name-style="western"><surname>Pérez-Lara</surname><given-names>MB</given-names></name><name name-style="western"><surname>Yánez-Muñoz</surname><given-names>MH</given-names></name></person-group> (<year>2014</year>) Tres nuevas especies de ranas terrestres <italic><tp:taxon-name><tp:taxon-name-part taxon-name-part-type="genus">Pristimantis</tp:taxon-name-part></tp:taxon-name></italic> (<tp:taxon-name><tp:taxon-name-part taxon-name-part-type="order">Anura</tp:taxon-name-part></tp:taxon-name>:<tp:taxon-name><tp:taxon-name-part taxon-name-part-type="family">Craugastoridae</tp:taxon-name-part></tp:taxon-name>) de la cuenca alta del Río Pastaza, Ecuador. ACI Avances en Ciencias e Ingenierías 6(2): B51–B62. <ext-link xlink:href="10.18272/aci.v6i2.179" ext-link-type="doi" xlink:type="simple">https://doi.org/10.18272/aci.v6i2.179</ext-link></mixed-citation></ref><ref id="B22"><mixed-citation xmlns:xlink="http://www.w3.org/1999/xlink" xlink:type="simple"><person-group><name name-style="western"><surname>Lynch</surname><given-names>JD</given-names></name><name name-style="western"><surname>Duellman</surname><given-names>WE</given-names></name></person-group> (<year>1980</year>) The <italic><tp:taxon-name><tp:taxon-name-part taxon-name-part-type="genus">Eleutherodactylus</tp:taxon-name-part></tp:taxon-name></italic> of the Amazonian slopes of the Ecuadorian Andes (<tp:taxon-name><tp:taxon-name-part taxon-name-part-type="order">Anura</tp:taxon-name-part></tp:taxon-name>: <tp:taxon-name><tp:taxon-name-part taxon-name-part-type="family">Leptodactylidae</tp:taxon-name-part></tp:taxon-name>). Lawrence: University of Kansas, 90 pp. <ext-link xlink:href="10.5962/bhl.title.16222" ext-link-type="doi" xlink:type="simple">https://doi.org/10.5962/bhl.title.16222</ext-link></mixed-citation></ref><ref id="B3"><mixed-citation xmlns:xlink="http://www.w3.org/1999/xlink" xlink:type="simple"><person-group><name name-style="western"><surname>Boulenger</surname><given-names>GA</given-names></name></person-group> (<year>1912</year>) <article-title>Descriptions of new batrachians from the Andes of South America, preserved in the British Museum.</article-title><source>Annals and Magazine of Natural History</source><volume>8</volume>: <fpage>185</fpage>–<lpage>191</lpage>. <ext-link xlink:href="10.1080/00222931208693215" ext-link-type="doi" xlink:type="simple">https://doi.org/10.1080/00222931208693215</ext-link></mixed-citation></ref><ref id="B24"><mixed-citation xmlns:xlink="http://www.w3.org/1999/xlink" xlink:type="simple"><institution xlink:type="simple">MAE [Ministerio del Ambiente del Ecuador]</institution> (<year>2012</year>) <source>Sistema de clasificación de los ecosistemas del Ecuador continental.</source><publisher-name>Subsecretaría de Patrimonio Natural</publisher-name>, <publisher-loc>Quito</publisher-loc>, <size units="page">32 pp</size>.</mixed-citation></ref></ref-list></tp:taxon-treatment>
